# Supplementary material for: A functional single-cell metabolic survey identifies Elovl1 as a target to enhance CD8+ T cell fitness in solid tumours
Source: Nat Metab. 2025 Mar 10;7(3):508–30. doi: 10.1038/s42255-025-01233-w (PMC11946891; doi:10.1038/s42255-025-01233-w)
Supplement: Supplementary file 3 — Enriched targets in MAGeCK and STARS; list of target genes in tumour, lung and liver of mice treated with anti-PD-1 in the multi-organ screening; target genes ranked per cluster and combined rank from CROP-seq; CROP-seq library; sequences of primers and sgRNA for in vitro experiments; differentially expressed genes from vitro bulk-RNA-seq; differentially expressed genes from vivo bulk-RNA-seq. [file 42255_2025_1233_MOESM3_ESM.xls]

## Sheet: SI_Fig 1k
		Enriched targets in MAGeCK and STARS
		MAGeCK 0.05	STARS 0.05
		B3gnt2	Pik3cd
		Cops8	Cyb5rl
		Crls1	Man1b1
		Cyb5rl	Rdh13
		Cyp2a12	Pigv
		Dgkk	Atp6v1c2
		Dhodh	Fads2
		Dpm2	Agpat5
		G6pc	Galnt14
		Gda	Slc35a3
		Gpcpd1	Dgkz
		Gpx3	Cox7a1
		Hpd	Tpp1
		Hyal1	Galnt6
		Man1a2	Fut7
		Man1b1	Mut
		Mgat2	Fam71b
		Mgst1	Tsta3
		Mogat2	Slc23a2
		Nsd1	Gsta3
		Phyh	Acyp1
		Pi4k2b	Pfkfb4
		Pigc	Slc43a1
		Pik3cd	Cndp2
		Pip5kl1	Acsl5
		Plce1	Gla
		Slc26a7	Dhodh
		Slc5a12	Slc26a9
		St3gal4	Cyp4a30b
		Taar1	Slc19a3
		Adcy10	CYTB
		Fads1	Cyp2c68
		Eno2	Gatm
		Azin2	Enpp7
		Plod1	Gch1
		Sds	Rdh5
		Setd1b	Slc14a2
		Uxs1	Pde6h
		Pla2g4b	B3gnt2
		Lpin3	Dpm3
		Sult1e1	Vnn1
		Acsl5	Mgat2
		Agl	Dpm2
		Cyp2c54	Impa2
		Tgds	Galntl5
		Gys1	Cyp2a12
		Plpp1	Alpl
		Pigz	Cndp1
		Abcc3	Ak3
		Cyb5r2	Slc25a11
		Arg1	Pigh
		Cept1	Pigm
		Cyp4a32	Gstm4
		Idh3g	Nudt2
		Mocs1	Phyh
		Mtm1	Abcc3
		Prodh	Slc6a5
		Cox7b2	Carnmt1
		Gldc	Ugt2b5
		Upp1	Pigc
		Inpp1	Nsd1
		Athl1	Fbp2
		Cyp4a30b	Cds1
		Mdh2	Cyb5r1
		Duox2	Asah2
		Keg1	Slc4a3
		Slc1a6	Cyp2j13
		Cyb5r4	B3gntl1
		Gcnt1	Pigp
		Mgat4d	Nmnat3
		Ugt2b37	Kl
		Abcb11	Piga
		Aspa	Slc26a1
		Cyp2j13	Pik3r1
		Pigw	Amy1
		Slc7a2	Slc7a10
		Pik3c2b	Taar1
		Asah2	Srd5a2
		Ahcyl1	Ugt2b34
		Slc1a7	Gpat4
		Alox8	Rhbg
		Gnpat	Cept1
		Kmt2b	Rbp4
		Nit2	Gstm5
		Aanat	Hmgcl
		Alg12	Slc15a4
		Nat3	Tpmt
		Pcbd1	Man2c1
		Rimkla	Mdh2
		Tbxas1	Kmt2b
		Slc6a9	Pigx
		Agps	Slc9a1
		Hpse	Mtmr1
		Cs	Uxs1
		Ndufv3	Glo1
		Mtmr1	Hdc
		Kmt2c	Slc24a4
		Pgam2	Plcb4
		Elovl7	Slc5a12
		Gc	Slc16a2
		Pigx	Fuca2
		B3gnt4	Mtm1
		Plcg2	Atp6v1g2
		Dgkz	Pip5k1a
		Dhrs9	Pla2g4e
		Dctd	Acot7
		Hmgcs2	Galnt16
		Pigm	Cd36
		Slc7a10	Adcy8
		Pigf	St8sia5
		Rdh12	Agxt2
		Slc4a2	Mogat2
		Elovl1	Dbt
		Pik3r1	Upp2
		Pla2g4a	Krt77
		Cyb5r3	Elovl1
		Hoga1	Agpat3
		Hsd3b6	Cyp4f17
		Pigp	B3gnt4
		Slc43a1	Slc5a3
		Slc9a8	Tigar
		Agxt2	L3hypdh
		Ggct	Gnpat
		Slc25a11	Dse
		Lhx5	Aoc2
		Sult1a1	Setd1b
		Ces1d	Alg12
			Slc22a3
			Plcg2
			Atp6v1e2
			Setd7
			St3gal4
			Azin2
			Asmt
			Nadsyn1
			St3gal3
			Cyp2b19
			Hlcs
			Plcb3
			Pde4c
			Npl
			Gstk1
			Nos3
			Ip6k2
			Mogat1
			Slc35c1
			Pld2
			Gmds
			Gpx3
			Gstt1
			Ces2g
			Man1c1
			Pigf
			Slc8a1
			Gucy2e
			Hsd11b1
			Agpat1
			Hpgds
			Stt3a
			Cyp39a1
			Tha1
			Trdmt1
			Pigq
			Cyp26b1
			Chst7
			Asns
			Anpep
			Hcst
			Hpse
			Slc1a6
			Fads1
			Suv420h1
			Uck2
			Pik3r3
			Cers1
			Gldc
			Pigo
			Pla2g4a
			Ugt1a6b
			Cat
			Entpd3
			Ak9
			Fuca1
			Mgat5
			Plpp2
			Mgst1
			Atp4a
			Kyat3
			Mgat4b
			Gadl1
			Ptgs1
			Pla2g4b
			Cpt2
			Ptges3
			Pik3cb
			Slc6a13
			Pla2g12a
			Pla2g16
			Hsd3b7
			Elovl6
			Galnt4
			Olfr675
			Bdh1
			Mthfr
			Acer1
			Man1a2
			Cyp3a44
			Mgat4a
			Gm6969
			Slc16a8
			Hibch
			Pi4k2b
			Kmt2c
			Slc13a1
			LOC102641231
			Chdh
			Keg1
			Gif
			Gyg
			Gstz1
			Cyp2j8
			Hsd3b6
			Cyp2s1
			Acss2
			Th
			Gcnt4
			Soat2
			Pycr1
			Agl
			Tm7sf2
			Glce
			Dgka
			Plpp3
			Car2
			Pigw
			Bhmt
			Duox2
			Slc5a1
			Slc4a8
			Lpin3
			Pi4k2a
			Glt28d2
			Cyp4a32
			Agps
			B4gat1
			Alg9
			Agxt
			Nagk
			A4gnt
			Amdhd1
			Pepd
			Acot12
			Pla2g5
			Slc6a9
			Prps1l1
			Lhx5
			Aldh3a2
			Lao1
			Upp1
			Suv39h1
			Sgpp2
			Folh1
			Hyal2
			Alox8
			Abo
			Pigyl
			Slc12a3
			Tgm6
			Acsl4
			Pdk3
			Galntl6
			Slc10a2
			Gpaa1
			Blvra
			Pi4ka
			Slc43a2
			Cs
			Ces2c
			Pdha1
			Cyp1a2
			Sgms1
			Lalba
			Mtmr6
			Cox8b
			Sis
			Scly
			Uox
			Ogdhl
			Ptgds
			Ugt2a2
			Mgat4c
			Dcxr
			Abcg8
			Cyp4a10
			Chst2
			Phospho2
			Sgpp1
			Mthfsl
			Hacd4
			Ehmt2
			Galnt1
			Il4i1
			Ggh
			Cops8
			Dpm1
			Slc25a1
			Gmpr
			Slc6a4
			Cyp3a25
			G6pc
			Thnsl1
			Ndufv3
			Setmar
			ND5
			Pgam2
			Slc26a2
			Dhcr7
			Nt5m
			Awat2
			Chst5
			Cyb5r2
			Galk2
			Hacd3
			Comtd1
			B4galt7
			Tgds
			Slc22a4
			Urah
			Gucy2c
			Slc6a1
			Lypla1
			Car5b
			Ech1
			Pik3cg
			Slc34a1
			Dnmt3a
			Ehmt1
			Agpat9
			Hsd3b2
			Adcy7
			Cyp2j9
			Cyp17a1
			Gusb
			Gba
			Adcy10
			Sat2
			Akr1b10
			Bbox1
			Ahcyl1
			Rdh12
			Slc35d1
			Ndst4
			H2-Ke6
			Gm4943
			Fah
			Pik3c2g
			Gmpr2
			Acox1
			Slc25a13
			Aox3
			Mgat4d
			Galnt7
			Hibadh
			Mat1a
			Pde4b
			Has3
			Slc9a8
			Pigz
			Aspa
			Ddo
			Ace2
			Ggct
			Gucy2f
			Uroc1
			Gstp1
			Nt5c1b
			Ptdss2
			Krt74
			Tymp
			Haao
			Ass1
			Idh3g
			Me3
			Sds
			Alppl2

## Sheet: SI_ED_Fig 1g
	List of target genes in Tumor of mice treated with αPD-1 in the multi organ screening
	Tumor αPD-1
	gene	STARS	p_value	significant	Number of tot sgRNAs	Number of significant sgRNAs
	Pik3cd	12,17939	0	TRUE	5	5
	Dgkz	6,100418	0	TRUE	5	5
	B3gnt2	5,994059	0	TRUE	5	5
	Pik3r1	4,877016	0.00018423	TRUE	5	5
	Pigm	4,795636	0.00018423	TRUE	5	5
	Tgds	4,589788	0.00036846	TRUE	5	5
	Mgat2	4,492712	0.00036846	TRUE	5	5
	Adcy10	4,371735	0.00073692	TRUE	5	2
	Galnt7	4,261068	0.00092115	TRUE	5	2
	Hibadh	4,221209	0.00092115	TRUE	5	5
	Cyb5rl	4,047508	0.00147384	TRUE	5	4
	Mat1a	3,959592	0.00147384	TRUE	5	5
	Cyp4a32	3,664503	0.00257922	TRUE	5	4
	Pigw	3,168046	0.00626382	TRUE	5	5
	Pde4b	3,162366	0.00626382	TRUE	5	5
	Has3	3,008284	0.00847458	TRUE	5	3
	Cyp2j13	2,940574	0.0103169	TRUE	5	3
	Slc9a8	2,848597	0.0123434	TRUE	5	3
	Cept1	2,774876	0.0143699	TRUE	5	4
	Pigz	2,772826	0.0145542	TRUE	5	4
	Aspa	2,738542	0.0165807	TRUE	5	4
	Ddo	2,687139	0.0187915	TRUE	5	4
	Ace2	2,645547	0.0204495	TRUE	5	4
	Ggct	2,640663	0.0206338	TRUE	5	4
	Agpat3	2,639278	0.020818	TRUE	5	4
	Gucy2f	2,569687	0.0263449	TRUE	5	3
	Uroc1	2,539419	0.0283714	TRUE	5	5
	Gstp1	2,537835	0.0283714	TRUE	5	3
	Cndp2	2,476547	0.0333456	TRUE	5	2
	Pigo	2,470029	0.0333456	TRUE	5	5
	Hacd3	2,46271	0.0338983	TRUE	5	4
	Nt5c1b	2,459063	0.0340825	TRUE	5	4
	Man1c1	2,455723	0.0342668	TRUE	5	3
	Aox3	2,453609	0.0342668	TRUE	5	4
	Car2	2,403942	0.0396094	TRUE	5	3
	Slc43a1	2,400981	0.0397937	TRUE	5	4
	Ptdss2	2,400104	0.0399779	TRUE	5	4
	Krt74	2,39626	0.0403464	TRUE	5	4
	Tymp	2,381808	0.0414517	TRUE	5	5
	Dhcr7	2,37145	0.0418202	TRUE	5	4
	Haao	2,369731	0.0420044	TRUE	5	4
	Ass1	2,36256	0.0429256	TRUE	5	2
	Idh3g	2,354341	0.0431098	TRUE	5	4
	Me3	2,338263	0.0447679	TRUE	5	4
	Sds	2,328194	0.045689	TRUE	5	4
	Mgat5	2,32236	0.0464259	TRUE	5	4
	Slc8a1	2,320686	0.0467944	TRUE	5	4
	Slc35a3	2,313215	0.0475313	TRUE	5	4
	Alppl2	2,305902	0.0484525	TRUE	5	2
	Slc25a15	2,280445	0.0525055	FALSE	5	4
	Cyp2a12	2,271556	0.0534267	FALSE	5	4
	Ugt2a2	2,26934	0.0536109	FALSE	5	4
	Hs3st4	2,26673	0.0537951	FALSE	5	4
	Lct	2,2373	0.0565586	FALSE	5	4
	Slc17a1	2,195351	0.0628224	FALSE	5	4
	Slc7a10	2,194313	0.0633751	FALSE	5	4
	Tmem86b	2,189837	0.0635593	FALSE	5	3
	Dgkh	2,173854	0.0657701	FALSE	5	3
	Mpo	2,142462	0.0701916	FALSE	5	2
	Pdha1	2,086989	0.07535	FALSE	5	4
	Suv39h1	2,080235	0.0759027	FALSE	5	3
	Adcy7	2,069068	0.0775608	FALSE	5	4
	Cox4i2	2,040553	0.0808769	FALSE	5	3
	Plcd4	2,036231	0.0810612	FALSE	5	3
	Mtm1	2,030814	0.082535	FALSE	5	3
	Tyrp1	2,01405	0.08493	FALSE	5	2
	Nags	1,994962	0.0867723	FALSE	5	3
	Pcx	1,990709	0.0876934	FALSE	5	3
	CYTB	1,989783	0.0876934	FALSE	5	3
	Echdc2	1,981546	0.0887988	FALSE	5	3
	Kynu	1,965817	0.0911938	FALSE	5	3
	Ldhc	1,945235	0.0939573	FALSE	5	3
	Nit2	1,93098	0.0967207	FALSE	5	2
	Pde3a	1,928503	0.0970892	FALSE	5	3
	Nsd1	1,925577	0.0970892	FALSE	5	3
	Gk	1,897647	0.100037	FALSE	5	3
	Gys2	1,895801	0.100037	FALSE	5	3
	Impa2	1,893908	0.100037	FALSE	5	4
	Sardh	1,881686	0.101142	FALSE	5	3
	Piga	1,871452	0.103169	FALSE	5	3
	Cyb5r2	1,862233	0.104274	FALSE	5	3
	P4ha3	1,8618	0.104274	FALSE	5	3
	Mgam	1,85674	0.105564	FALSE	5	3
	Slc27a2	1,855986	0.105564	FALSE	5	2
	Pla2g5	1,846392	0.106485	FALSE	5	3
	Mtmr4	1,833162	0.10888	FALSE	5	2
	Acot7	1,831291	0.10888	FALSE	5	3
	Gls2	1,827916	0.10888	FALSE	5	3
	Ehmt1	1,818187	0.110906	FALSE	5	4
	Synj2	1,807374	0.114407	FALSE	5	4
	Gm6969	1,806804	0.114775	FALSE	5	4
	Sult2a3	1,805064	0.114775	FALSE	5	3
	L3hypdh	1,798373	0.11717	FALSE	5	2
	Slc6a4	1,798131	0.11717	FALSE	5	3
	9130409I23Rik	1,791249	0.120118	FALSE	5	3
	Uck2	1,789478	0.120486	FALSE	5	2
	Pank2	1,773727	0.123987	FALSE	5	4
	Man1a2	1,76855	0.125461	FALSE	5	3
	Cyp4f17	1,736564	0.135409	FALSE	5	2
	Dgkk	1,729617	0.137067	FALSE	5	3
	Slc38a5	1,717047	0.140936	FALSE	5	2
	Vnn1	1,715964	0.14112	FALSE	5	3
	Qprt	1,71437	0.141304	FALSE	5	4
	Slc6a9	1,698562	0.147015	FALSE	5	3
	Man2b1	1,694909	0.148305	FALSE	5	3
	Galnt6	1,68562	0.150516	FALSE	5	3
	Nat2	1,679492	0.152174	FALSE	5	2
	Dgke	1,679141	0.152358	FALSE	5	3
	Acyp2	1,671903	0.154569	FALSE	5	3
	Entpd6	1,670395	0.154937	FALSE	5	2
	Acox3	1,665888	0.155674	FALSE	5	2
	Gpx8	1,651062	0.161201	FALSE	5	3
	Gm4737	1,648133	0.16157	FALSE	5	2
	Gstt1	1,646673	0.161938	FALSE	5	2
	Slc6a13	1,645841	0.162122	FALSE	5	3
	Aoc3	1,640861	0.163412	FALSE	5	2
	Dcxr	1,636209	0.164517	FALSE	5	3
	Hcst	1,6308	0.167465	FALSE	5	2
	Upp2	1,613609	0.173729	FALSE	5	3
	Gba2	1,609293	0.176124	FALSE	5	3
	Acp2	1,605551	0.177413	FALSE	5	3
	Dctd	1,598691	0.179624	FALSE	5	2
	Nqo1	1,595966	0.181835	FALSE	5	2
	Hmgcs2	1,584487	0.185888	FALSE	5	3
	Gatm	1,580297	0.186809	FALSE	5	3
	Pld1	1,57543	0.189573	FALSE	5	3
	Lta4h	1,573352	0.190862	FALSE	5	3
	Suclg2	1,565082	0.193257	FALSE	5	3
	Csgalnact1	1,560146	0.195468	FALSE	5	3
	Gnpat	1,555522	0.196573	FALSE	5	3
	Kyat1	1,554843	0.196942	FALSE	5	3
	Art2a-ps	1,554164	0.197126	FALSE	5	3
	Lipa	1,549426	0.198784	FALSE	5	3
	Pi4k2a	1,543519	0.200995	FALSE	5	3
	Alox8	1,542026	0.2021	FALSE	5	3
	Pnpla2	1,534725	0.204864	FALSE	5	3
	Entpd5	1,532232	0.205416	FALSE	5	2
	Spr	1,530037	0.205416	FALSE	5	3
	Csad	1,524098	0.207811	FALSE	5	3
	Acad11	1,523576	0.207996	FALSE	5	3
	Cpt1c	1,505852	0.216102	FALSE	5	3
	Ip6k2	1,504562	0.216286	FALSE	5	3
	Pigf	1,503274	0.218128	FALSE	5	4
	Abcc3	1,496858	0.220339	FALSE	5	3
	Cyp11b2	1,494941	0.221076	FALSE	5	3
	Awat2	1,488808	0.225129	FALSE	5	4
	Hmgcl	1,487947	0.225129	FALSE	5	3
	Ido2	1,486473	0.226234	FALSE	5	2
	Rdh5	1,483523	0.227524	FALSE	5	3
	Slc5a3	1,481826	0.228261	FALSE	5	3
	Slc1a4	1,479747	0.229182	FALSE	5	3
	Car12	1,473487	0.231393	FALSE	5	3
	Cers1	1,466933	0.235814	FALSE	5	3
	Extl3	1,466649	0.236367	FALSE	5	4
	Uxs1	1,460475	0.240052	FALSE	5	3
	Pdha2	1,45569	0.243368	FALSE	5	3
	Scp2	1,454341	0.24392	FALSE	5	3
	Slc24a4	1,452353	0.244842	FALSE	5	2
	Sat2	1,450137	0.246131	FALSE	5	2
	Atp12a	1,449463	0.2465	FALSE	5	3
	Ugt2a1	1,448247	0.247421	FALSE	5	3
	Pde4c	1,447033	0.247973	FALSE	5	3
	Cyp3a44	1,444628	0.249447	FALSE	5	4
	Pygb	1,443401	0.250184	FALSE	5	3
	Uck1	1,440252	0.251474	FALSE	5	2
	Pgap1	1,437377	0.253869	FALSE	5	3
	Naprt	1,436777	0.254606	FALSE	5	3
	Prodh	1,436177	0.25479	FALSE	5	3
	Ctps2	1,433782	0.25608	FALSE	5	3
	Akr1c18	1,432587	0.256632	FALSE	5	3
	Trim42	1,430796	0.25829	FALSE	5	3
	Ces2a	1,428415	0.259396	FALSE	5	3
	Plcb2	1,426633	0.260133	FALSE	5	3
	Slc7a2	1,426221	0.260501	FALSE	5	4
	Kmt2b	1,423024	0.262896	FALSE	5	2
	Galnt18	1,420901	0.26308	FALSE	5	2
	Chst14	1,415621	0.266212	FALSE	5	2
	Galnt1	1,414838	0.266581	FALSE	5	3
	Car8	1,413521	0.267686	FALSE	5	2
	Hs6st2	1,411329	0.26916	FALSE	5	3
	Gmppa	1,409339	0.27045	FALSE	5	2
	Suv420h2	1,407833	0.271186	FALSE	5	3
	Slc17a3	1,40609	0.272108	FALSE	5	3
	Mtmr1	1,40551	0.272476	FALSE	5	3
	Gsta4	1,40493	0.273213	FALSE	5	4
	Folh1	1,403115	0.274871	FALSE	5	2
	Ucp2	1,397971	0.278556	FALSE	5	3
	Dbh	1,395925	0.279477	FALSE	5	2
	Mthfd2l	1,395128	0.279845	FALSE	5	3
	Pip5k1a	1,392866	0.282056	FALSE	5	2
	Uap1l1	1,38998	0.284451	FALSE	5	3
	Elovl1	1,386791	0.286846	FALSE	5	2
	Adcy9	1,383728	0.289057	FALSE	5	3
	Cyp2b19	1,383162	0.289241	FALSE	5	3
	Taar1	1,382771	0.289609	FALSE	5	3
	Slc5a10	1,379772	0.291083	FALSE	5	2
	COX1	1,375794	0.294399	FALSE	5	2
	Slc17a2	1,373029	0.295689	FALSE	5	3
	Dse	1,37191	0.296426	FALSE	5	3

## Sheet: SI_ED_Fig 1h
	List of target genes in Lungs of mice treated with αPD-1 in the multi organ screening
	Lungs αPD-1														Liver aPD-1
	gene	STARS	p_value	significant	Number of tot sgRNAs	Number of significant sgRNAs									gene	STARS	p_value	significant	Number of tot sgRNAs	Number of significant sgRNAs
	Pik3cd	12,6779	0	TRUE	5	5									Pik3cd	8,051506	0	TRUE	5	5
	Dgkz	6,937276	0	TRUE	5	5									B3gnt2	5,412266	0	TRUE	5	5
	Slc35a3	4,620149	0.000181225	TRUE	5	4									Mogat2	4,452691	0.000360685	TRUE	5	5
	Mogat2	4,295925	0.000543675	TRUE	5	5									Pik3r1	4,302558	0.000541028	TRUE	5	5
	Slc1a6	4,134562	0.00108735	TRUE	5	5									Dbt	4,068448	0.00162308	TRUE	5	5
	Fads1	4,132643	0.00108735	TRUE	5	4									Upp2	3,76623	0.00306583	TRUE	5	4
	Pik3r1	4,092444	0.00126858	TRUE	5	4									Krt77	3,626442	0.00360685	TRUE	5	4
	Dpm2	4,082519	0.00126858	TRUE	5	5									Elovl1	3,56731	0.0037872	TRUE	5	4
	B3gnt2	3,843196	0.00181225	TRUE	5	4									Agpat3	3,535016	0.00396754	TRUE	5	4
	Suv420h1	3,804726	0.00181225	TRUE	5	5									Cyp4f17	3,307928	0.00522994	TRUE	5	3
	St3gal4	3,587918	0.00344328	TRUE	5	4									B3gnt4	3,21331	0.00595131	TRUE	5	3
	Uck2	3,579119	0.0036245	TRUE	5	5									Slc5a3	3,207448	0.00595131	TRUE	5	3
	Pik3r3	3,560401	0.0036245	TRUE	5	4									Tigar	3,175738	0.00685302	TRUE	5	2
	Cers1	3,372287	0.00598043	TRUE	5	2									Slc35a3	3,090413	0.00919748	TRUE	5	4
	Gldc	3,343327	0.00616165	TRUE	5	4									L3hypdh	3,064123	0.00991885	TRUE	5	3
	Pigo	3,267774	0.007249	TRUE	5	4									Gnpat	3,023205	0.0110009	TRUE	5	3
	Slc8a1	3,110746	0.00978615	TRUE	5	4									Dpm3	3,009618	0.0110009	TRUE	5	4
	Stt3a	3,080815	0.0108735	TRUE	5	4									Dse	2,971382	0.0117223	TRUE	5	4
	Pla2g4a	3,04219	0.0115984	TRUE	5	4									Aoc2	2,941435	0.0122633	TRUE	5	4
	Ugt1a6b	3,035845	0.0117796	TRUE	5	3									Setd1b	2,876032	0.0146078	TRUE	5	4
	Cat	2,950008	0.0137731	TRUE	5	3									Mgat2	2,861921	0.0153291	TRUE	5	3
	Entpd3	2,935266	0.0139543	TRUE	5	4									Alg12	2,763777	0.0198377	TRUE	5	4
	Ak9	2,919613	0.0143168	TRUE	5	4									Gstm5	2,73161	0.0212804	TRUE	5	3
	Fuca1	2,893933	0.0152229	TRUE	5	4									Pigv	2,70196	0.0232642	TRUE	5	4
	Mgat5	2,885465	0.0154041	TRUE	5	3									Slc22a3	2,661016	0.0245266	TRUE	5	4
	Plpp2	2,835481	0.0175788	TRUE	5	3									Plcg2	2,637011	0.025789	TRUE	5	3
	Mgst1	2,823502	0.0177601	TRUE	5	4									Nsd1	2,629062	0.0261497	TRUE	5	2
	Atp4a	2,822071	0.0177601	TRUE	5	3									Atp6v1e2	2,579793	0.0293959	TRUE	5	3
	Kyat3	2,772025	0.0193911	TRUE	5	3									Setd7	2,549038	0.0313796	TRUE	5	4
	Slc7a10	2,752756	0.0199348	TRUE	5	4									St3gal4	2,542298	0.03156	TRUE	5	4
	Mgat4b	2,747766	0.0202972	TRUE	5	3									Azin2	2,537835	0.0319206	TRUE	5	3
	Gadl1	2,743179	0.0206597	TRUE	5	2									Asmt	2,513741	0.0349865	TRUE	5	4
	Ptgs1	2,670706	0.023378	TRUE	5	4									Nadsyn1	2,497884	0.0360685	TRUE	5	3
	Pla2g4b	2,61897	0.0253715	TRUE	5	3									St3gal3	2,483398	0.0367899	TRUE	5	3
	Cpt2	2,580223	0.0279087	TRUE	5	4									Cyp2b19	2,405372	0.0440036	TRUE	5	4
	Ptges3	2,573348	0.0280899	TRUE	5	4									Hlcs	2,38487	0.0463481	TRUE	5	2
	Pik3cb	2,556219	0.0293585	TRUE	5	2									Pigc	2,377957	0.0467087	TRUE	5	3
	Slc6a13	2,551585	0.0293585	TRUE	5	3									Plcb3	2,366331	0.0472498	TRUE	5	3
	Pla2g12a	2,535588	0.0300834	TRUE	5	5									Pde4c	2,355192	0.0483318	TRUE	5	4
	Pla2g16	2,496854	0.032983	TRUE	5	4									Npl	2,339105	0.0497746	TRUE	5	4
	Acsl5	2,489408	0.0335266	TRUE	5	4									B4gat1	2,284046	0.0542831	FALSE	5	4
	Hsd3b7	2,459063	0.0369699	TRUE	5	4									Zmpste24	2272	0.0555455	FALSE	5	3
	Elovl6	2,446367	0.0380573	TRUE	5	5									Pah	2,271556	0.0557259	FALSE	5	4
	Galnt4	2,436371	0.0387822	TRUE	5	3									Gc	2,246979	0.058431	FALSE	5	4
	Olfr675	2,430243	0.0389634	TRUE	5	3									Gbe1	2,235725	0.0600541	FALSE	5	4
	Setd1b	2,403057	0.0411381	TRUE	5	4									Kmt2b	2,219952	0.0622182	FALSE	5	3
	Bdh1	2,380943	0.0427691	TRUE	5	4									Slc16a3	2,203292	0.0649234	FALSE	5	3
	Mthfr	2,369929	0.0438565	TRUE	5	3									Aox4	2,185433	0.0676285	FALSE	5	2
	Gstm4	2,368013	0.0438565	TRUE	5	4									Dmrtb1	2,15653	0.070514	FALSE	5	2
	Acer1	2,364584	0.0444001	TRUE	5	4									Ido2	2,145256	0.0724977	FALSE	5	2
	Hpgds	2,3589	0.0449438	TRUE	5	2									Ahcyl1	2,139002	0.0724977	FALSE	5	3
	Man1a2	2,355257	0.045125	TRUE	5	3									Abcc3	2,06574	0.0804328	FALSE	5	3
	Cyp3a44	2,345858	0.0460312	TRUE	5	4									Elovl6	2,057904	0.0815149	FALSE	5	2
	Mgat4a	2,330204	0.0471185	TRUE	5	2									Synj1	1,998082	0.0908927	FALSE	5	3
	Aoc2	2,316531	0.0487495	TRUE	5	4									Taar1	1,992888	0.0917944	FALSE	5	3
	Gm6969	2,315701	0.0487495	TRUE	5	4									1700061G19Rik	1,983599	0.0932372	FALSE	5	3
	Dck	2,30249	0.050743	FALSE	5	3									St3gal1	1,982572	0.0932372	FALSE	5	3
	Naprt	2,285393	0.0530989	FALSE	5	3									Slc34a1	1,975409	0.0939585	FALSE	5	3
	Shmt1	2,274666	0.0543675	FALSE	5	3									Dgkk	1,972527	0.0943192	FALSE	5	2
	Ehmt1	2,272408	0.0545487	FALSE	5	3									Aldh3b2	1,9393	0.0984671	FALSE	5	3
	Alg3	2,269141	0.0550924	FALSE	5	4									Atp6v1b1	1,918781	0.102074	FALSE	5	3
	Pde4c	2,260079	0.0561798	FALSE	5	4									Cyp3a44	1,909978	0.104418	FALSE	5	2
	Mgat2	2,252201	0.0574484	FALSE	5	5									Man1a	1,892963	0.106943	FALSE	5	3
	Dpm1	2,245197	0.0578108	FALSE	5	4									Pcx	1,884494	0.108747	FALSE	5	3
	B4galt6	2,232581	0.0592606	FALSE	5	4									Agps	1,881686	0.108927	FALSE	5	3
	Pigp	2,22866	0.0598043	FALSE	5	4									Asl	1,87159	0.11055	FALSE	5	3
	Abcb11	2,221627	0.0607104	FALSE	5	4									Spr	1,867755	0.111271	FALSE	5	3
	Naglu	2,209824	0.0627039	FALSE	5	3									Ust	1,855827	0.113796	FALSE	5	3
	Sec1	2,208432	0.0627039	FALSE	5	5									Prodh	1,848301	0.114157	FALSE	5	2
	Cyp2r1	2,206308	0.0630663	FALSE	5	2									Cyp2c44	1,84133	0.115239	FALSE	5	3
	Ndufv3	2,194313	0.0656035	FALSE	5	2									ND4	1,836919	0.116141	FALSE	5	2
	Gc	2,191342	0.0657847	FALSE	5	3									Has3	1,835049	0.116682	FALSE	5	3
	Pgm2	2,188382	0.0661472	FALSE	5	2									C1galt1c1	1,813794	0.120649	FALSE	5	3
	Acot12	2,166554	0.067597	FALSE	5	3									Phykpl	1,805934	0.121912	FALSE	5	3
	Pigh	2,144934	0.069228	FALSE	5	3									Xdh	1,797268	0.123895	FALSE	5	3
	Slc8a3	2,134279	0.0704966	FALSE	5	3									Rimklb	1,796405	0.124076	FALSE	5	3
	Arg1	2,13075	0.0706778	FALSE	5	3									Chst7	1,78953	0.12606	FALSE	5	3
	Cmpk2	2,117752	0.0717651	FALSE	5	2									Cyp2j13	1,789478	0.12606	FALSE	5	3
	Rdh14	2,112114	0.0726713	FALSE	5	3									Mri1	1,776759	0.128404	FALSE	5	3
	Rgn	2,092649	0.0755709	FALSE	5	3									Fut7	1,775461	0.128584	FALSE	5	2
	Lipf	2,083369	0.0766582	FALSE	5	2									Mocs1	1,761701	0.132732	FALSE	5	2
	Acsm5	2,075754	0.078108	FALSE	5	4									Cd38	1,756606	0.134175	FALSE	5	3
	Pla2g5	2,053622	0.0799203	FALSE	5	3									Pigf	1,749865	0.135257	FALSE	5	2
	Cyb5rl	2,043806	0.0811888	FALSE	5	3									Kmt2c	1,749205	0.135257	FALSE	5	3
	Atp2b4	2,035671	0.0822762	FALSE	5	2									Scarb1	1,743453	0.1367	FALSE	5	3
	Adssl1	2,031926	0.0822762	FALSE	5	3									B3gntl1	1,741524	0.13688	FALSE	5	2
	Suv39h1	2,009326	0.0839072	FALSE	5	3									Slc2a4	1,734918	0.138323	FALSE	5	2
	Gpd1l	1,993924	0.0868068	FALSE	5	3									Hsd17b12	1,730426	0.139766	FALSE	5	3
	Galnt12	1,987717	0.0877129	FALSE	5	3									Hacd3	1,728001	0.140307	FALSE	5	3
	Pigl	1,978473	0.0891627	FALSE	5	3									Lhpp	1,727194	0.140487	FALSE	5	3
	Lypla2	1,959165	0.0924248	FALSE	5	3									Pla2g6	1,724777	0.141389	FALSE	5	3
	Ces2c	1,933112	0.0969554	FALSE	5	2									Acsm5	1,721879	0.14211	FALSE	5	2
	Npsr1	1,925577	0.0984052	FALSE	5	3									Cel	1,719961	0.142471	FALSE	5	3
	Slc22a4	1,904361	0.101124	FALSE	5	3									Slc6a1	1,71836	0.142831	FALSE	5	3
	Aldh3a2	1,866833	0.108735	FALSE	5	3									Ces2a	1,699597	0.148061	FALSE	5	3
	Pla2g4e	1,855986	0.110729	FALSE	5	4									Ugt2a1	1,698031	0.148783	FALSE	5	2
	B3gntl1	1,848301	0.111997	FALSE	5	3									Lpcat3	1,693087	0.150586	FALSE	5	3
	Kl	1,840694	0.113809	FALSE	5	3									Slc1a2	1,691799	0.150947	FALSE	5	2
	Gucy1b2	1,834155	0.115078	FALSE	5	3									Ptges2	1,69025	0.151127	FALSE	5	2
	Keg1	1,829695	0.11544	FALSE	5	4
	Cyp2j5	1,825704	0.116165	FALSE	5	2
	Nudt12	1,824368	0.116347	FALSE	5	3
	Pip5k1b	1,812826	0.11834	FALSE	5	2
	Bbox1	1,811005	0.118702	FALSE	5	3
	Gfpt2	1,805934	0.119971	FALSE	5	3
	Hyi	1,805565	0.119971	FALSE	5	2
	Akr1c18	1,787711	0.125227	FALSE	5	3
	Slc6a2	1,780687	0.127401	FALSE	5	3
	Treh	1,777199	0.128489	FALSE	5	2
	Slc17a3	1,76855	0.130845	FALSE	5	2
	Cyp17a1	1,764144	0.131207	FALSE	5	3
	Lpcat3	1,759999	0.131751	FALSE	5	3
	Slc35d2	1,756647	0.132476	FALSE	5	3
	Rnase9	1,754989	0.133019	FALSE	5	3
	Scp2	1,751545	0.133744	FALSE	5	3
	Slc26a7	1,739867	0.136462	FALSE	5	3
	Nos1	1,736919	0.137369	FALSE	5	4
	Upp1	1,735292	0.137731	FALSE	5	3
	Man2a1	1,730426	0.138818	FALSE	5	3
	Dse	1,728001	0.139181	FALSE	5	4
	Uck1	1,715167	0.142805	FALSE	5	4
	Xdh	1,707478	0.144618	FALSE	5	2
	Acyp2	1,705645	0.14498	FALSE	5	4
	Hpd	1,698031	0.146792	FALSE	5	3
	Nt5c3b	1,696468	0.147336	FALSE	5	2
	Atp6v1e2	1,694909	0.14788	FALSE	5	2
	Cyp2b13	1,692307	0.148967	FALSE	5	3
	Mtm1	1,682996	0.152773	FALSE	5	3
	Hs3st5	1,668889	0.156035	FALSE	5	2
	Mageb3	1,661597	0.157847	FALSE	5	3
	Mtfmt	1,660086	0.158028	FALSE	5	3
	Alox8	1,658437	0.158391	FALSE	5	3
	L3hypdh	1,64957	0.162378	FALSE	5	3
	Acadl	1,646585	0.163827	FALSE	5	3
	Arsa	1,644353	0.164552	FALSE	5	3
	Galnt18	1,640861	0.165458	FALSE	5	2
	Dgat2	1,638423	0.166183	FALSE	5	3
	Aass	1,619392	0.171983	FALSE	5	3
	Uxs1	1,618066	0.172345	FALSE	5	2
	Smox	1,604282	0.175607	FALSE	5	3
	Alpl	1,600058	0.177963	FALSE	5	2
	Suv420h2	1,589399	0.182131	FALSE	5	3
	Tyr	1,58785	0.182856	FALSE	5	3
	G6pc2	1,585165	0.184306	FALSE	5	2
	Slc9a8	1,584487	0.184306	FALSE	5	4
	COX1	1,577169	0.187024	FALSE	5	2
	Ces2a	1,570574	0.18938	FALSE	5	3
	Plod3	1,560974	0.19228	FALSE	5	3
	Pde8a	1,557563	0.194273	FALSE	5	3
	Acsm3	1,553705	0.196629	FALSE	5	2
	Agxt2	1,551145	0.197898	FALSE	5	3
	Elovl1	1,547402	0.199348	FALSE	5	4
	Ptgis	1,545382	0.20116	FALSE	5	3
	Acsl1	1,542026	0.202066	FALSE	5	3
	Alg9	1,538013	0.204603	FALSE	5	3
	Gstp2	1,537226	0.205328	FALSE	5	2
	P4ha2	1,536013	0.205509	FALSE	5	5
	Rimkla	1,532232	0.207684	FALSE	5	3
	Aox4	1,521122	0.212215	FALSE	5	2
	Galnt10	1,519899	0.212758	FALSE	5	3
	Gpd1	1,519504	0.212758	FALSE	5	3
	Sat1	1,514932	0.215295	FALSE	5	3
	Mut	1,513629	0.21602	FALSE	5	3
	Pah	1,510185	0.217289	FALSE	5	2
	Mat1a	1,509733	0.217289	FALSE	5	3
	Slc17a4	1,50779	0.218376	FALSE	5	3
	Tmem86b	1,496858	0.222726	FALSE	5	3
	Abcc1	1,488808	0.227437	FALSE	5	2
	Ampd2	1,488581	0.227619	FALSE	5	3
	Ugt1a6a	1,487314	0.227981	FALSE	5	3
	Gucy1a3	1,486473	0.228344	FALSE	5	2
	Slc26a9	1,485308	0.228525	FALSE	5	4
	Gpx3	1,483523	0.22925	FALSE	5	3
	Gpt	1,480669	0.230881	FALSE	5	3
	Slc1a7	1,478492	0.232693	FALSE	5	3
	Cers3	1,47606	0.233237	FALSE	5	3
	Comt	1,470373	0.235411	FALSE	5	3
	Acsbg1	1,46603	0.238492	FALSE	5	3
	Pik3r2	1,4658	0.238492	FALSE	5	3
	B3gnt6	1,464792	0.238855	FALSE	5	3
	Krt74	1,462414	0.240667	FALSE	5	3
	Krt77	1,458017	0.244291	FALSE	5	3
	Lclat1	1,456177	0.245379	FALSE	5	3
	Ada	1,453464	0.246829	FALSE	5	2
	Elovl7	1,451899	0.247735	FALSE	5	3
	Gucy2c	1,45068	0.248097	FALSE	5	3
	Akp3	1,449032	0.249184	FALSE	5	2
	Ech1	1,446826	0.250997	FALSE	5	2
	Rpe65	1,442437	0.25299	FALSE	5	2
	Fut1	1,436989	0.255527	FALSE	5	2
	Abcc4	1,433782	0.257158	FALSE	5	3
	Ces2h	1,43199	0.258971	FALSE	5	5
	Man1c1	1,430796	0.259696	FALSE	5	4
	Cyp7b1	1,421962	0.265495	FALSE	5	2
	Bhmt	1,416011	0.269482	FALSE	5	4
	Txndc12	1,415621	0.269482	FALSE	5	2
	Epx	1,407252	0.274918	FALSE	5	3
	Slc6a1	1,406671	0.275462	FALSE	5	3
	Cyp4f18	1,401053	0.278181	FALSE	5	2

## Sheet: SI_ED_Fig 1i
	List of target genes in Liver of mice treated with αPD-1 in the multi organ screening
	Liver αPD-1
	gene	STARS	p_value	significant	Number of tot sgRNAs	Number of significant sgRNAs
	Pik3cd	8,051506	0	TRUE	5	5
	B3gnt2	5,412266	0	TRUE	5	5
	Mogat2	4,452691	0.000360685	TRUE	5	5
	Pik3r1	4,302558	0.000541028	TRUE	5	5
	Dbt	4,068448	0.00162308	TRUE	5	5
	Upp2	3,76623	0.00306583	TRUE	5	4
	Krt77	3,626442	0.00360685	TRUE	5	4
	Elovl1	3,56731	0.0037872	TRUE	5	4
	Agpat3	3,535016	0.00396754	TRUE	5	4
	Cyp4f17	3,307928	0.00522994	TRUE	5	3
	B3gnt4	3,21331	0.00595131	TRUE	5	3
	Slc5a3	3,207448	0.00595131	TRUE	5	3
	Tigar	3,175738	0.00685302	TRUE	5	2
	Slc35a3	3,090413	0.00919748	TRUE	5	4
	L3hypdh	3,064123	0.00991885	TRUE	5	3
	Gnpat	3,023205	0.0110009	TRUE	5	3
	Dpm3	3,009618	0.0110009	TRUE	5	4
	Dse	2,971382	0.0117223	TRUE	5	4
	Aoc2	2,941435	0.0122633	TRUE	5	4
	Setd1b	2,876032	0.0146078	TRUE	5	4
	Mgat2	2,861921	0.0153291	TRUE	5	3
	Alg12	2,763777	0.0198377	TRUE	5	4
	Gstm5	2,73161	0.0212804	TRUE	5	3
	Pigv	2,70196	0.0232642	TRUE	5	4
	Slc22a3	2,661016	0.0245266	TRUE	5	4
	Plcg2	2,637011	0.025789	TRUE	5	3
	Nsd1	2,629062	0.0261497	TRUE	5	2
	Atp6v1e2	2,579793	0.0293959	TRUE	5	3
	Setd7	2,549038	0.0313796	TRUE	5	4
	St3gal4	2,542298	0.03156	TRUE	5	4
	Azin2	2,537835	0.0319206	TRUE	5	3
	Asmt	2,513741	0.0349865	TRUE	5	4
	Nadsyn1	2,497884	0.0360685	TRUE	5	3
	St3gal3	2,483398	0.0367899	TRUE	5	3
	Cyp2b19	2,405372	0.0440036	TRUE	5	4
	Hlcs	2,38487	0.0463481	TRUE	5	2
	Pigc	2,377957	0.0467087	TRUE	5	3
	Plcb3	2,366331	0.0472498	TRUE	5	3
	Pde4c	2,355192	0.0483318	TRUE	5	4
	Npl	2,339105	0.0497746	TRUE	5	4
	B4gat1	2,284046	0.0542831	FALSE	5	4
	Zmpste24	2272	0.0555455	FALSE	5	3
	Pah	2,271556	0.0557259	FALSE	5	4
	Gc	2,246979	0.058431	FALSE	5	4
	Gbe1	2,235725	0.0600541	FALSE	5	4
	Kmt2b	2,219952	0.0622182	FALSE	5	3
	Slc16a3	2,203292	0.0649234	FALSE	5	3
	Aox4	2,185433	0.0676285	FALSE	5	2
	Dmrtb1	2,15653	0.070514	FALSE	5	2
	Ido2	2,145256	0.0724977	FALSE	5	2
	Ahcyl1	2,139002	0.0724977	FALSE	5	3
	Abcc3	2,06574	0.0804328	FALSE	5	3
	Elovl6	2,057904	0.0815149	FALSE	5	2
	Synj1	1,998082	0.0908927	FALSE	5	3
	Taar1	1,992888	0.0917944	FALSE	5	3
	1700061G19Rik	1,983599	0.0932372	FALSE	5	3
	St3gal1	1,982572	0.0932372	FALSE	5	3
	Slc34a1	1,975409	0.0939585	FALSE	5	3
	Dgkk	1,972527	0.0943192	FALSE	5	2
	Aldh3b2	1,9393	0.0984671	FALSE	5	3
	Atp6v1b1	1,918781	0.102074	FALSE	5	3
	Cyp3a44	1,909978	0.104418	FALSE	5	2
	Man1a	1,892963	0.106943	FALSE	5	3
	Pcx	1,884494	0.108747	FALSE	5	3
	Agps	1,881686	0.108927	FALSE	5	3
	Asl	1,87159	0.11055	FALSE	5	3
	Spr	1,867755	0.111271	FALSE	5	3
	Ust	1,855827	0.113796	FALSE	5	3
	Prodh	1,848301	0.114157	FALSE	5	2
	Cyp2c44	1,84133	0.115239	FALSE	5	3
	ND4	1,836919	0.116141	FALSE	5	2
	Has3	1,835049	0.116682	FALSE	5	3
	C1galt1c1	1,813794	0.120649	FALSE	5	3
	Phykpl	1,805934	0.121912	FALSE	5	3
	Xdh	1,797268	0.123895	FALSE	5	3
	Rimklb	1,796405	0.124076	FALSE	5	3
	Chst7	1,78953	0.12606	FALSE	5	3
	Cyp2j13	1,789478	0.12606	FALSE	5	3
	Mri1	1,776759	0.128404	FALSE	5	3
	Fut7	1,775461	0.128584	FALSE	5	2
	Mocs1	1,761701	0.132732	FALSE	5	2
	Cd38	1,756606	0.134175	FALSE	5	3
	Pigf	1,749865	0.135257	FALSE	5	2
	Kmt2c	1,749205	0.135257	FALSE	5	3
	Scarb1	1,743453	0.1367	FALSE	5	3
	B3gntl1	1,741524	0.13688	FALSE	5	2
	Slc2a4	1,734918	0.138323	FALSE	5	2
	Hsd17b12	1,730426	0.139766	FALSE	5	3
	Hacd3	1,728001	0.140307	FALSE	5	3
	Lhpp	1,727194	0.140487	FALSE	5	3
	Pla2g6	1,724777	0.141389	FALSE	5	3
	Acsm5	1,721879	0.14211	FALSE	5	2
	Cel	1,719961	0.142471	FALSE	5	3
	Slc6a1	1,71836	0.142831	FALSE	5	3
	Ces2a	1,699597	0.148061	FALSE	5	3
	Ugt2a1	1,698031	0.148783	FALSE	5	2
	Lpcat3	1,693087	0.150586	FALSE	5	3
	Slc1a2	1,691799	0.150947	FALSE	5	2
	Ptges2	1,69025	0.151127	FALSE	5	2

## Sheet: SI_Fig 2d
	Target genes ranked per cluster and combined rank from CROP-seq
	Target gene name	cluster0	cluster1	cluster2	cluster3	cluster4	cluster5	combined.rank
	Abcc3	84	82	70	61	51	42	63.0798		Cluster 0	Exhausted T cells
	Acsl5	62	61	65	60	29	50	52.6857		Cluster 1	Proliferating T cells (G1/S)
	Adcy10	12	14	21	55	46	23	24.2882		Cluster 2	Effector T cells
	Agps	79	83	49	16	50	66	50.69		Cluster 3	Proliferating T cells (G2/M)
	Agxt2	19	27	42	6	67	35	25.9185		Cluster 4	Precursor exhausted (Tpex)
	Ahcyl1	47	12	68	53	42	79	43.4667		Cluster 5	Effector Memory T cells
	Alg12	33	11	64	66	73	5	28.707
	Alox8	32	13	66	39	58	34	35.818
	Asah2	14	18	26	54	41	18	25.2816
	Aspa	60	36	79	51	27	32	44.2616
	Azin2	45	25	48	70	26	46	40.6634
	B3gnt2	16	26	38	42	35	7	23.3641
	B3gnt4	15	60	24	8	24	13	19.4364
	Cept1	20	73	12	17	14	37	23.1589
	Control	58	50	41	35	62	49	48.2658
	Cs	46	32	44	64	72	6	34.8474
	Cyb5r2	64	55	56	33	47	77	53.5351
	Cyb5rl	37	23	78	15	25	27	29.5962
	Cyp2a12	10	17	54	36	15	38	23.9425
	Cyp2j13	83	41	72	77	75	29	58.7296
	Cyp4a30b	26	42	71	4	66	9	23.8536
	Duox2	75	70	63	62	57	10.5	48.0278
	Elovl1	18	46	69	21	1	10.5	15.2539
	Fads1	63	79	16	46	23	36	38.0463
	Gldc	43	69	27	31	8	69	33.3296
	Gnpat	68	62	58	22	70	57	52.7174
	Gpx3	54	77	40	5	68	59	38.6556
	Hpse	28	31	33	14	38	75	32.3346
	Idh3g	38	37	77	41	2	3	17.281
	Kmt2b	8	38	31	3	69	48	21.3096
	Kmt2c	41	28	5	78	65	26	30.1867
	Lhx5	7	16	32	13	44	45	21.2567
	Lpin3	67	49	59	63	53	25	50.2859
	Man1a2	52	84	29	7	32	8	24.6985
	Mdh2	55	65	39	26	60	21	40.7331
	Mgat2	48	68	35	69	4	43	33.2685
	Mgat4d	29	39	28	23	19	28	27.0008
	Mgst1	57	81	14	30	22	74	38.301
	Mogat2	82	64	25	83	74	19.5	50.0472
	Mtm1	51	34	53	56	20	72	44.1549
	Mtmr1	59	57	8	48	76	71	43.704
	Ndufv3	66	52	46	37	63	53	51.8825
	Nsd1	56	45	61	68	7	47	38.8513
	Pgam2	11	35	9	58	18	15	19.4573
	Phyh	42	47	11	76	17	76	35.8759
	Pi4k2b	70	44	18	75	52	63	48.8695
	Pik3cd	17	21	62	49	30	2	20.0555
	Pla2g4a	76	78	23	32	55	68	50.3628
	Pla2g4b	34	4	75	82	37	56	34.6578
	Plcg2	53	74	22	20	16	83	36.31
	Rdh12	5	8	55	44	9	73	19.979
	Sds	44	80	4	40	6	80	25.4283
	Slc1a6	61	20	37	80	59	54	47.5134
	Slc25a11	50	63	34	29	36	55	42.8031
	Slc43a1	25	9	51	67	43	81	37.2646
	Slc5a12	1	22	1	19	28	60	9.42788
	Slc6a9	36	33	30	47	54	51	40.8006
	Slc7a10	73	59	73	50	21	58	51.7233
	Slc9a8	78	72	52	12	82	70	52.15
	St3gal4	74	66	81	24	12	31	39.0244
	Taar1	39	58	6	38	33	78	33.1517
	Tgds	22	51	13	25	45	40	29.4798
	Uxs1	49	56	45	57	31	39	45.1838

## Sheet: SI_ED_Fig 2a
	CROP-seq library
	sgRNA_id	sequence	target_gene_name	target_gene_id
	Aspa_gRNA1	ATTCATTACCAATCCAAGGG	Aspa	ENSMUSG00000020774
	Aspa_gRNA2	ATACTTGGCAATGGAACGAG	Aspa	ENSMUSG00000020774
	Aspa_gRNA3	AGTGCAACCCATGTTAGAAG	Aspa	ENSMUSG00000020774
	Alox8_gRNA1	CTTCCAGCCACTGATAACAG	Alox8	ENSMUSG00000020891
	Alox8_gRNA2	CTGGTGTAACAGGGTCATCG	Alox8	ENSMUSG00000020891
	Alox8_gRNA3	GTCTCGTGGTCAAGGCAGCG	Alox8	ENSMUSG00000020891
	Cs_gRNA1	TCCTTCCTTCAGATGTACGG	Cs	ENSMUSG00000005683
	Cs_gRNA2	GAACCGAGCTAAGTACTGGG	Cs	ENSMUSG00000005683
	Cs_gRNA3	ACTGAGCAATCTGATACCTA	Cs	ENSMUSG00000005683
	Cyp2a12_gRNA1	CATGCCGAAATCTCTCAGTG	Cyp2a12	ENSMUSG00000060407
	Cyp2a12_gRNA2	GTCCACTGAACTCCTCAGCG	Cyp2a12	ENSMUSG00000060407
	Cyp2a12_gRNA3	CAGGAAGCCATATCGTAGTG	Cyp2a12	ENSMUSG00000060407
	Dpm2_gRNA1	TGATCAAGCTAACGGCGACA	Dpm2	ENSMUSG00000026810
	Dpm2_gRNA2	CTTCACCTACTACACCACTT	Dpm2	ENSMUSG00000026810
	Dpm2_gRNA3	ACCGGGACAGACCAAGCAGT	Dpm2	ENSMUSG00000026810
	G6pc_gRNA1	GGTGTTTGAACGTCATCTTG	G6pc	ENSMUSG00000078650
	G6pc_gRNA2	GTTGTCCAAACAGAATCCTG	G6pc	ENSMUSG00000078650
	G6pc_gRNA3	GGTCAGCAATCACAGACACA	G6pc	ENSMUSG00000078650
	Slc6a9_gRNA1	ATACCTCTGCTATCGCAACG	Slc6a9	ENSMUSG00000028542
	Slc6a9_gRNA2	GTAGTACATGATACCCGTGA	Slc6a9	ENSMUSG00000028542
	Slc6a9_gRNA3	ATGGTGGTGTCCACATACAT	Slc6a9	ENSMUSG00000028542
	Gnpat_gRNA1	CCTTCGGCTTAGGAACTCCG	Gnpat	ENSMUSG00000031985
	Gnpat_gRNA2	TACACCCCGCCCTTGTATAG	Gnpat	ENSMUSG00000031985
	Gnpat_gRNA3	CAGGAACCCGCCGAACACCT	Gnpat	ENSMUSG00000031985
	Gpx3_gRNA1	TGGTACCACTCATACCGCCA	Gpx3	ENSMUSG00000018339
	Gpx3_gRNA2	GGTCTGACAGACCAATACCT	Gpx3	ENSMUSG00000018339
	Gpx3_gRNA3	TGAGAAAGGAGATGTGAACG	Gpx3	ENSMUSG00000018339
	Hpse_gRNA1	GAGGGACTCACGCTTCGGAG	Hpse	ENSMUSG00000035273
	Hpse_gRNA2	AGTTTAACTGTCTTCCCTCG	Hpse	ENSMUSG00000035273
	Hpse_gRNA3	CAAGGGTTATAACATCTCCT	Hpse	ENSMUSG00000035273
	Hsd3b6_gRNA1	GATAATCCTGAATGGCAACG	Hsd3b6	ENSMUSG00000027869
	Hsd3b6_gRNA2	CTCTCCCCATAAATATACAT	Hsd3b6	ENSMUSG00000027869
	Hsd3b6_gRNA3	GTTCTTCAGACCAGAAACCA	Hsd3b6	ENSMUSG00000027869
	Idh3g_gRNA1	GGCCATCCGCCGGAACCGTG	Idh3g	ENSMUSG00000002010
	Idh3g_gRNA2	GAGTGGGCGTAAGAAAGTGA	Idh3g	ENSMUSG00000002010
	Idh3g_gRNA3	ATTGTACGGGAAAACACAGA	Idh3g	ENSMUSG00000002010
	Lhx5_gRNA1	AACTCCGGCACCAAACGGCG	Lhx5	ENSMUSG00000029595
	Lhx5_gRNA2	TGAACGTACTAGACCGCGCG	Lhx5	ENSMUSG00000029595
	Lhx5_gRNA3	TGTTCGCGAATGTGGCGCGT	Lhx5	ENSMUSG00000029595
	Phyh_gRNA1	CTCATTATAACGATCCCTGG	Phyh	ENSMUSG00000026664
	Phyh_gRNA2	CCCAAAGGATACAATCGTTG	Phyh	ENSMUSG00000026664
	Phyh_gRNA3	AAACAATTAGGTTGCTAGGT	Phyh	ENSMUSG00000026664
	Man1a2_gRNA1	AGTGGAGTAGGTCGAAACTG	Man1a2	ENSMUSG00000008763
	Man1a2_gRNA2	AATTACAGAACATACGGATG	Man1a2	ENSMUSG00000008763
	Man1a2_gRNA3	CTGACAGGTAATATGCAGCG	Man1a2	ENSMUSG00000008763
	Mdh2_gRNA1	TCACGCACCTGAGAGATCAG	Mdh2	ENSMUSG00000019179
	Mdh2_gRNA2	GTGTGTGAGCGATATCGTAG	Mdh2	ENSMUSG00000019179
	Mdh2_gRNA3	GTTGGCAATGATGCAAACCA	Mdh2	ENSMUSG00000019179
	Mtm1_gRNA1	AGGGAACCACCAAAAGAGCA	Mtm1	ENSMUSG00000031337
	Mtm1_gRNA2	TTACCACTCATACCGACAAG	Mtm1	ENSMUSG00000031337
	Mtm1_gRNA3	ATGGGAGGCGCGACAAGTAG	Mtm1	ENSMUSG00000031337
	Nsd1_gRNA1	ATATCGCGAATACTACGTAG	Nsd1	ENSMUSG00000021488
	Nsd1_gRNA2	GAATTGCTCGTTAAGACACC	Nsd1	ENSMUSG00000021488
	Nsd1_gRNA3	TCCCTCGAGGCATCTCGGGG	Nsd1	ENSMUSG00000021488
	Pigf_gRNA1	TAGGACCAAACCTCAAAGCA	Pigf	ENSMUSG00000024145
	Pigf_gRNA2	GTACGACAAGAGATTGACAG	Pigf	ENSMUSG00000024145
	Pigf_gRNA3	TATTGGAAGCTCATTTGACC	Pigf	ENSMUSG00000024145
	Pik3cd_gRNA1	GTTGTGTGTTCAACTACCGG	Pik3cd	ENSMUSG00000039936
	Pik3r1_gRNA1	GAGCTTTATAAGGAGAGGCG	Pik3r1	ENSMUSG00000041417
	Pla2g4a_gRNA1	ATAATGATATAAACCCCGTG	Pla2g4a	ENSMUSG00000056220
	Pla2g4a_gRNA2	CTGACACATCAGGTTTGACG	Pla2g4a	ENSMUSG00000056220
	Pla2g4a_gRNA3	ACAGTGCCATGCTGAACCGT	Pla2g4a	ENSMUSG00000056220
	St3gal4_gRNA1	CAACACAGCGACGACACTCG	St3gal4	ENSMUSG00000032038
	St3gal4_gRNA2	TGTCATCAACAAGTACGACG	St3gal4	ENSMUSG00000032038
	St3gal4_gRNA3	TCAAGATGGTCTCAATCCAG	St3gal4	ENSMUSG00000032038
	Slc1a6_gRNA1	ACAGCACACGAGTGGTGACA	Slc1a6	ENSMUSG00000005357
	Slc1a6_gRNA2	ATTGGTGGCATGAAGCACAA	Slc1a6	ENSMUSG00000005357
	Slc1a6_gRNA3	TCTACTTCCTCGTCACCCAT	Slc1a6	ENSMUSG00000005357
	Upp1_gRNA1	CGGCTTTATACATGGCGTAG	Upp1	ENSMUSG00000020407
	Upp1_gRNA2	TCCCGCCTGAAGTGCCAATG	Upp1	ENSMUSG00000020407
	Upp1_gRNA3	TGCAACATGATGCCGATGGA	Upp1	ENSMUSG00000020407
	Mtmr1_gRNA1	GTCACATTGGCTATCCAATG	Mtmr1	ENSMUSG00000015214
	Mtmr1_gRNA2	CAGCGTTGCTGATACCAACA	Mtmr1	ENSMUSG00000015214
	Mtmr1_gRNA3	AGCCATGGGGATAATTCTTG	Mtmr1	ENSMUSG00000015214
	B3gnt2_gRNA1	TGGGGCCGAGAAACCAACGT	B3gnt2	ENSMUSG00000051650
	B3gnt2_gRNA2	ACAGGGTGGCCAATCAGACA	B3gnt2	ENSMUSG00000051650
	B3gnt2_gRNA3	CAAACTTAAGCATGTCCGAA	B3gnt2	ENSMUSG00000051650
	Slc7a10_gRNA1	GGCCATGGAGAGTACTCGAG	Slc7a10	ENSMUSG00000030495
	Slc7a10_gRNA2	GTGTACACAAAGGTGACCAG	Slc7a10	ENSMUSG00000030495
	Slc7a10_gRNA3	TGATCCCTCCAAAAGTAGAG	Slc7a10	ENSMUSG00000030495
	Elovl1_gRNA1	GGCTATTGGAAAAGTCTATG	Elovl1	ENSMUSG00000006390
	Elovl1_gRNA2	GGGCAGACAATCCATAGTAG	Elovl1	ENSMUSG00000006390
	Elovl1_gRNA3	TCCAAAGCTACCCTCTGATG	Elovl1	ENSMUSG00000006390
	Asah2_gRNA1	TCGGGCCTCAATATTACACA	Asah2	ENSMUSG00000024887
	Asah2_gRNA2	GTATGATTTCCCAACGACTG	Asah2	ENSMUSG00000024887
	Asah2_gRNA3	TAGTGACAATATGGGCTATG	Asah2	ENSMUSG00000024887
	Pgam2_gRNA1	GGATGTTACGGACCAAATGT	Pgam2	ENSMUSG00000020475
	Pgam2_gRNA2	AACCAAGAGAACCGTTTCTG	Pgam2	ENSMUSG00000020475
	Pgam2_gRNA3	GCTTCAAGCCTGCATAGCGG	Pgam2	ENSMUSG00000020475
	Pigp_gRNA1	TGCAGTACTTTATCTTGTGT	Pigp	ENSMUSG00000022940
	Pigp_gRNA2	AATTCTCTTGTGCAGATACT	Pigp	ENSMUSG00000022940
	Pigp_gRNA3	ATGAATGGAGTCAAGTGGAG	Pigp	ENSMUSG00000022940
	Mgst1_gRNA1	ATTCCAGAGGATAACCAACA	Mgst1	ENSMUSG00000008540
	Mgst1_gRNA2	GGTAAGAATGATCGTTGCAT	Mgst1	ENSMUSG00000008540
	Mgst1_gRNA3	TGTTCGCACTGACGAGAAGG	Mgst1	ENSMUSG00000008540
	Dhodh_gRNA1	TTGATCCAGAGTCGGCGCAC	Dhodh	ENSMUSG00000031730
	Dhodh_gRNA2	GTAGAAATGGTCGTCCCCCG	Dhodh	ENSMUSG00000031730
	Dhodh_gRNA3	ATAAATTCCGAAATCCAGTA	Dhodh	ENSMUSG00000031730
	Keg1_gRNA1	TAATAACTTCTGATGAGCCA	Keg1	ENSMUSG00000024694
	Keg1_gRNA2	AGTCTTGGAGCCACTAACTT	Keg1	ENSMUSG00000024694
	Keg1_gRNA3	ACTGTCTTCCACATCAATCA	Keg1	ENSMUSG00000024694
	Lpin3_gRNA1	AGGGCCTAGTCATTACAGGG	Lpin3	ENSMUSG00000027412
	Lpin3_gRNA2	CCTGGATGACCCAAACCTCG	Lpin3	ENSMUSG00000027412
	Lpin3_gRNA3	CGATGGCGAGTGTACCCCAC	Lpin3	ENSMUSG00000027412
	Pi4k2b_gRNA1	GGCAGAAAGTTCCATCGGAT	Pi4k2b	ENSMUSG00000029186
	Pi4k2b_gRNA2	CCTTCCCCGGACACCGCCGG	Pi4k2b	ENSMUSG00000029186
	Pi4k2b_gRNA3	TTGGCTTAGGAGGTTTGAAG	Pi4k2b	ENSMUSG00000029186
	Pigc_gRNA1	TGTACTGACAGACTCCGTCA	Pigc	ENSMUSG00000026698
	Pigc_gRNA2	GAATAAAACATACCCAACCA	Pigc	ENSMUSG00000026698
	Pigc_gRNA3	CTGATAACTATGTTGACCAG	Pigc	ENSMUSG00000026698
	Mgat4d_gRNA1	TTTCTTTAAACTCCAAAACG	Mgat4d	ENSMUSG00000035057
	Mgat4d_gRNA2	GGAATCTCCACCATTAACAG	Mgat4d	ENSMUSG00000035057
	Mgat4d_gRNA3	CCCACACAACAAGATCATCA	Mgat4d	ENSMUSG00000035057
	Pigm_gRNA1	GTTTGTACGACTTCCTGAGG	Pigm	ENSMUSG00000050229
	Pigm_gRNA2	CCGCGCGCTTCGTCACGGAA	Pigm	ENSMUSG00000050229
	Pigm_gRNA3	CGCGAAGCCATAGAACACCG	Pigm	ENSMUSG00000050229
	Slc25a11_gRNA1	ACAGACTTAGGGGAGGTACG	Slc25a11	ENSMUSG00000014606
	Slc25a11_gRNA2	AAGAACCGGATGCAGTTGAG	Slc25a11	ENSMUSG00000014606
	Slc25a11_gRNA3	TCCAAGGCGAGTAGTGGTGT	Slc25a11	ENSMUSG00000014606
	Uxs1_gRNA1	CCTCAAAGTGAGGACTACTG	Uxs1	ENSMUSG00000057363
	Uxs1_gRNA2	GAATGCACATGAATGATGGG	Uxs1	ENSMUSG00000057363
	Uxs1_gRNA3	TGTCCAATACAGATCACTGG	Uxs1	ENSMUSG00000057363
	Pigw_gRNA1	TGTGGCTGTCAGCATAACTG	Pigw	ENSMUSG00000045140
	Pigw_gRNA2	ACAGTCAGAGTGATCACTAG	Pigw	ENSMUSG00000045140
	Pigw_gRNA3	TGTTGTATCAGATATACCAC	Pigw	ENSMUSG00000045140
	Pigx_gRNA1	CTGTGCACTATCGCTATCAC	Pigx	ENSMUSG00000023791
	Pigx_gRNA2	ACGAGAAAGGAACTTAACAG	Pigx	ENSMUSG00000023791
	Pigx_gRNA3	GCTGGTCGGCAGGCTCGCCG	Pigx	ENSMUSG00000023791
	Slc43a1_gRNA1	GGATATCCCTGGTACCTCAG	Slc43a1	ENSMUSG00000027075
	Slc43a1_gRNA2	CTGACCCACAATGGTTACAT	Slc43a1	ENSMUSG00000027075
	Slc43a1_gRNA3	CTTAACGTTTACCTCACTCA	Slc43a1	ENSMUSG00000027075
	Kmt2b_gRNA1	GTGAACCCTCTACTCCCCGA	Kmt2b	ENSMUSG00000006307
	Kmt2b_gRNA2	CCGGGGTGTCTTGATAACAC	Kmt2b	ENSMUSG00000006307
	Kmt2b_gRNA3	GGGCCTGTTAAGCTCAAAGG	Kmt2b	ENSMUSG00000006307
	Fads1_gRNA1	GAGGCCCATTCGCTCTACTG	Fads1	ENSMUSG00000010663
	Fads1_gRNA2	GGGGGTGCATGTTGATATCG	Fads1	ENSMUSG00000010663
	Fads1_gRNA3	GTGGCATTCCACATCAACAA	Fads1	ENSMUSG00000010663
	Tgds_gRNA1	TACTAGGGAGACAATCACAT	Tgds	ENSMUSG00000022130
	Tgds_gRNA2	ATTGACGTACGTAAACTCAA	Tgds	ENSMUSG00000022130
	Tgds_gRNA3	TTATGGTGGCAGTCTCGACC	Tgds	ENSMUSG00000022130
	Abcc3_gRNA1	GTCAGTCCACTGATTAACTG	Abcc3	ENSMUSG00000020865
	Abcc3_gRNA2	TAGGGTATTAACCTATCTGG	Abcc3	ENSMUSG00000020865
	Abcc3_gRNA3	CTTTGCTAATCCAGTACGAG	Abcc3	ENSMUSG00000020865
	Slc9a8_gRNA1	CTGACTCAAAGATAATAGGT	Slc9a8	ENSMUSG00000039463
	Slc9a8_gRNA2	GCAGGCGGTACCGAATCAGC	Slc9a8	ENSMUSG00000039463
	Slc9a8_gRNA3	AAACATATGTCAGATGTCAG	Slc9a8	ENSMUSG00000039463
	Agl_gRNA1	ACTGGTCTACCGGTACGGAG	Agl	ENSMUSG00000033400
	Agl_gRNA2	AGAAATGGCCTTATCCGCAG	Agl	ENSMUSG00000033400
	Agl_gRNA3	TGGTCATCACTTAAGTACGC	Agl	ENSMUSG00000033400
	Rdh12_gRNA1	GGAAAGGTTGACCACCCGTG	Rdh12	ENSMUSG00000021123
	Rdh12_gRNA2	CAATTTCCGCACTAGCACCT	Rdh12	ENSMUSG00000021123
	Rdh12_gRNA3	TGCTAGGAAGCGTTCAGCAA	Rdh12	ENSMUSG00000021123
	Ndufv3_gRNA1	AAGACACAAAGTGTGCTCAA	Ndufv3	ENSMUSG00000024038
	Ndufv3_gRNA2	GAGAACTGGTTTCTGTAGTG	Ndufv3	ENSMUSG00000024038
	Ndufv3_gRNA3	AGAGTCAGAGAAGAGTGCAA	Ndufv3	ENSMUSG00000024038
	Cept1_gRNA1	GAGATTTGGGGCAATCCATG	Cept1	ENSMUSG00000040774
	Cept1_gRNA2	TAAAACGGCTAGAAGAACAC	Cept1	ENSMUSG00000040774
	Cept1_gRNA3	CAGGCAATATAAGCCCACAG	Cept1	ENSMUSG00000040774
	Gldc_gRNA1	CCACTGAAATCCATTTCGTG	Gldc	ENSMUSG00000024827
	Gldc_gRNA2	TTTACTCAACTACCAGACCA	Gldc	ENSMUSG00000024827
	Gldc_gRNA3	CTTGATCCAGGGATGCCACA	Gldc	ENSMUSG00000024827
	Dgkz_gRNA1	GACCCAGTGGTGTCTTACGA	Dgkz	ENSMUSG00000040479
	Cops8_gRNA1	CTTTCACAATAGATGCAACA	Cops8	ENSMUSG00000034432
	Cops8_gRNA2	AGAAGCTGACCGTACACTGG	Cops8	ENSMUSG00000034432
	Cops8_gRNA3	CAACCATCAACGCCCACCAG	Cops8	ENSMUSG00000034432
	Ggct_gRNA1	ACATTCCTGTACTTCGCCTA	Ggct	ENSMUSG00000002797
	Ggct_gRNA2	ATGAGTGAGAGGTGGCACGG	Ggct	ENSMUSG00000002797
	Ggct_gRNA3	TTAAAGTTTCAACTCGAGAA	Ggct	ENSMUSG00000002797
	Taar1_gRNA1	CAGGAAGGCTCCAACTAACG	Taar1	ENSMUSG00000056379
	Taar1_gRNA2	TGAGAACTGTTGAGCGCTGT	Taar1	ENSMUSG00000056379
	Taar1_gRNA3	GCCCAGCAGAAAGTCGACAA	Taar1	ENSMUSG00000056379
	Setd1b_gRNA1	TCATTATGTCCACAACTCAG	Setd1b	ENSMUSG00000038384
	Setd1b_gRNA2	TCACAGGAAACAGTCCCGGT	Setd1b	ENSMUSG00000038384
	Setd1b_gRNA3	AAGCGGGACCCCAAAAGCGT	Setd1b	ENSMUSG00000038384
	Pla2g4b_gRNA1	CTCCGAGCCAAAGAGCTCGG	Pla2g4b	ENSMUSG00000098488
	Pla2g4b_gRNA2	GTACCGCCAAAGTTGGCTAG	Pla2g4b	ENSMUSG00000098488
	Pla2g4b_gRNA3	GGGCACAATAGATAGGCAGA	Pla2g4b	ENSMUSG00000098488
	Duox2_gRNA1	CGAACACCGGGTCCCCACGT	Duox2	ENSMUSG00000068452
	Duox2_gRNA2	TACCAGTACATCCCGCAAGG	Duox2	ENSMUSG00000068452
	Duox2_gRNA3	ATTCTCTCGCACAGACTACG	Duox2	ENSMUSG00000068452
	Mgat2_gRNA1	GAAGTTCAACTGGTACACCA	Mgat2	ENSMUSG00000043998
	Mgat2_gRNA2	TGTAATGGCCGAAGGAGTCA	Mgat2	ENSMUSG00000043998
	Mgat2_gRNA3	AAAAGTCTGGGGCTAAGTAG	Mgat2	ENSMUSG00000043998
	Alg12_gRNA1	GTACCAAAGAAGACTGACGG	Alg12	ENSMUSG00000035845
	Alg12_gRNA2	AAGCGAGAGCACATAAACCA	Alg12	ENSMUSG00000035845
	Alg12_gRNA3	GGGCTGAGTAGAAATACCAC	Alg12	ENSMUSG00000035845
	Man1b1_gRNA1	GAGCACCATTCGCATCTTAG	Man1b1	ENSMUSG00000036646
	Man1b1_gRNA2	AGAAGTGACGAGCATTCAGT	Man1b1	ENSMUSG00000036646
	Man1b1_gRNA3	GGTTACCAAAAGTTTGCTTG	Man1b1	ENSMUSG00000036646
	Agps_gRNA1	GTACCAATGAGTGCAAAGCG	Agps	ENSMUSG00000042410
	Agps_gRNA2	GTAAAACCAAGCCACTAAGT	Agps	ENSMUSG00000042410
	Agps_gRNA3	TCAGAGAAGGGATGTTTGAG	Agps	ENSMUSG00000042410
	Ahcyl1_gRNA1	CCCACCAAACATCACATCCG	Ahcyl1	ENSMUSG00000027893
	Ahcyl1_gRNA2	TGGGGGAGACTTAACCCACT	Ahcyl1	ENSMUSG00000027893
	Ahcyl1_gRNA3	AGTGGGCTGTACGCACATCA	Ahcyl1	ENSMUSG00000027893
	Cyp2j13_gRNA1	GCTTACATGGACCATTAGGG	Cyp2j13	ENSMUSG00000028571
	Cyp2j13_gRNA2	CTTAGAGCATCGAATTCAGG	Cyp2j13	ENSMUSG00000028571
	Cyp2j13_gRNA3	CCCACAAAGGGCAAGCGCGG	Cyp2j13	ENSMUSG00000028571
	Cyb5rl_gRNA1	TTGTCCGGTTTACACTACCC	Cyb5rl	ENSMUSG00000028621
	Cyb5rl_gRNA2	CGGCGAGCTCCTCATGCTAG	Cyb5rl	ENSMUSG00000028621
	Cyb5rl_gRNA3	CCTGCATGTACCGTAGGATG	Cyb5rl	ENSMUSG00000028621
	Kmt2c_gRNA1	AAAAGGCCCATTACCCAATG	Kmt2c	ENSMUSG00000038056
	Kmt2c_gRNA2	AGAACCATTATTAGTAAACG	Kmt2c	ENSMUSG00000038056
	Kmt2c_gRNA3	GGTGAAATGGATGATAGTCG	Kmt2c	ENSMUSG00000038056
	Sds_gRNA1	GGTGTTGGGCACAACGATAG	Sds	ENSMUSG00000029597
	Sds_gRNA2	TCCACTGACAGCTGGCAACG	Sds	ENSMUSG00000029597
	Sds_gRNA3	TCAGGCTCCTTCAAGATCCG	Sds	ENSMUSG00000029597
	B3gnt4_gRNA1	AGTGTCGATAGGTTAAGAAG	B3gnt4	ENSMUSG00000029431
	B3gnt4_gRNA2	AGTTTGATGACATCTTACAG	B3gnt4	ENSMUSG00000029431
	B3gnt4_gRNA3	CCGGCCCCAAGTGCTTCGAA	B3gnt4	ENSMUSG00000029431
	Mogat2_gRNA1	CCCTTCCCGGAACTACATCG	Mogat2	ENSMUSG00000052396
	Mogat2_gRNA2	GCGCAGGTTACAGACCTTCG	Mogat2	ENSMUSG00000052396
	Mogat2_gRNA3	GATGTAATCTCGGAAGAAGG	Mogat2	ENSMUSG00000052396
	Plcg2_gRNA1	GGGTGATGTCGACGTCAACG	Plcg2	ENSMUSG00000034330
	Plcg2_gRNA2	ACAGCGGATATACGCTTCCG	Plcg2	ENSMUSG00000034330
	Plcg2_gRNA3	CATTGTCGCATCAACCGGGA	Plcg2	ENSMUSG00000034330
	Pigz_gRNA1	ACGATCTGCCCCCCACAACG	Pigz	ENSMUSG00000045625
	Pigz_gRNA2	GGAGAAGTACCAGCTGTCCG	Pigz	ENSMUSG00000045625
	Pigz_gRNA3	AGAAGATATCTGTGCCACCG	Pigz	ENSMUSG00000045625
	Slc5a12_gRNA1	AGGTACTCAGTTTGTCGGAG	Slc5a12	ENSMUSG00000041644
	Slc5a12_gRNA2	CATTATCTACATCGTACAGA	Slc5a12	ENSMUSG00000041644
	Slc5a12_gRNA3	ATCCAAGGATCAAATCATGT	Slc5a12	ENSMUSG00000041644
	Azin2_gRNA1	GGCCTATGCCCAGTCCATCG	Azin2	ENSMUSG00000028789
	Azin2_gRNA2	CAAGGCTGAGTTAATTACTG	Azin2	ENSMUSG00000028789
	Azin2_gRNA3	TCTGTGCAACTTGCTTACAG	Azin2	ENSMUSG00000028789
	Agxt2_gRNA1	ATTGGCAGCCTATCCCACCA	Agxt2	ENSMUSG00000089678
	Agxt2_gRNA2	TCAGGTGAGAAGTCACACGG	Agxt2	ENSMUSG00000089678
	Agxt2_gRNA3	ACTGCTGCCAAGCTAAAGAA	Agxt2	ENSMUSG00000089678
	Adcy10_gRNA1	AGGATGATGATGTACTACCC	Adcy10	ENSMUSG00000026567
	Adcy10_gRNA2	TTCATCCCCAAAGACCAACA	Adcy10	ENSMUSG00000026567
	Adcy10_gRNA3	CTCACGAGTCGAGCTCTCTG	Adcy10	ENSMUSG00000026567
	Cyb5r2_gRNA1	CTCCAGCAATCATCCCCAGG	Cyb5r2	ENSMUSG00000048065
	Cyb5r2_gRNA2	TCTTGTAGGCTGCCAGACAA	Cyb5r2	ENSMUSG00000048065
	Cyb5r2_gRNA3	GCTGATTCGCCACATCACCA	Cyb5r2	ENSMUSG00000048065
	Acsl5_gRNA1	CTCTGCTCGATCAGACACCT	Acsl5	ENSMUSG00000024981
	Acsl5_gRNA2	TAGACCCTGTTAAGGAGTCG	Acsl5	ENSMUSG00000024981
	Acsl5_gRNA3	CGTCATCAAAAGGGTCCATG	Acsl5	ENSMUSG00000024981
	Cyp4a30b_gRNA1	TCCCATCCACCTATGTACGG	Cyp4a30b	ENSMUSG00000084346
	Cyp4a30b_gRNA2	ATATACTCACTAGCATCACA	Cyp4a30b	ENSMUSG00000084346
	Cyp4a30b_gRNA3	CCAGGGAGCAAAGAAACTGT	Cyp4a30b	ENSMUSG00000084346
	Cyp4a32_gRNA1	ATGAAAGATATTTCTCACAC	Cyp4a32	ENSMUSG00000063929
	Cyp4a32_gRNA2	ACCAGCAAGGAAAAGCACTT	Cyp4a32	ENSMUSG00000063929
	Cyp4a32_gRNA3	GTGTTGAAAAATCTCTATTG	Cyp4a32	ENSMUSG00000063929
	Rps13_gRNA1	TCAACACTCACCTATCTGGG	Rps13	ENSMUSG00000090862
	Rps13_gRNA2	CTACCGCCGTAGCGTCCCCA	Rps13	ENSMUSG00000090862
	Rps13_gRNA3	CTCAGCCTCTACTCACCGTG	Rps13	ENSMUSG00000090862
	NonTargetingControlGuideForMouse_0001_gRNA1	GCGAGGTATTCGGCTCCGCG	Non-Targeting	Non-Targeting
	NonTargetingControlGuideForMouse_0002_gRNA2	GCTTTCACGGAGGTTCGACG	Non-Targeting	Non-Targeting
	NonTargetingControlGuideForMouse_0003_gRNA3	ATGTTGCAGTTCGGCTCGAT	Non-Targeting	Non-Targeting
	NonTargetingControlGuideForMouse_0004_gRNA4	ACGTGTAAGGCGAACGCCTT	Non-Targeting	Non-Targeting
	NonTargetingControlGuideForMouse_0005_gRNA5	GACTCCGGGTACTAAATGTC	Non-Targeting	Non-Targeting
	NonTargetingControlGuideForMouse_0006_gRNA6	CCGCGCCGTTAGGGAACGAG	Non-Targeting	Non-Targeting
	NonTargetingControlGuideForMouse_0007_gRNA7	ATTGTTCGACCGTCTACGGG	Non-Targeting	Non-Targeting
	NonTargetingControlGuideForMouse_0008_gRNA8	ACCCATCGGGTGCGATATGG	Non-Targeting	Non-Targeting
	NonTargetingControlGuideForMouse_0009_gRNA9	CGGGCGTCACCTGCTAGTAA	Non-Targeting	Non-Targeting
	NonTargetingControlGuideForMouse_0010_gRNA10	GCTTCTACTCGCAACGTATT	Non-Targeting	Non-Targeting
	NonTargetingControlGuideForMouse_0011_gRNA11	TACAGTTATACGTCGCGGTG	Non-Targeting	Non-Targeting
	NonTargetingControlGuideForMouse_0012_gRNA12	AAGCACAAGAACGGTCCGCC	Non-Targeting	Non-Targeting
	NonTargetingControlGuideForMouse_0013_gRNA13	CAGCCACCGCACCGGCGTAA	Non-Targeting	Non-Targeting
	NonTargetingControlGuideForMouse_0014_gRNA14	GTCAAGCCGAACGCTGCCGG	Non-Targeting	Non-Targeting
	NonTargetingControlGuideForMouse_0015_gRNA15	CCTTAGACCGGGTGTACCTC	Non-Targeting	Non-Targeting
	NonTargetingControlGuideForMouse_0016_gRNA16	AAGTCTATGCGGGGCTCGTA	Non-Targeting	Non-Targeting
	NonTargetingControlGuideForMouse_0017_gRNA17	TTGTCAACTTCGGCCAACGC	Non-Targeting	Non-Targeting
	NonTargetingControlGuideForMouse_0018_gRNA18	ATAGATGTCTACGCGCCGTT	Non-Targeting	Non-Targeting
	NonTargetingControlGuideForMouse_0019_gRNA19	CTCGGGCTATTCAGCGATAG	Non-Targeting	Non-Targeting
	NonTargetingControlGuideForMouse_0020_gRNA20	GCGGTTACCGCGAAAACCAT	Non-Targeting	Non-Targeting
	NonTargetingControlGuideForMouse_0021_gRNA21	ACCAACGCTACGATCCCGGA	Non-Targeting	Non-Targeting
	NonTargetingControlGuideForMouse_0022_gRNA22	CCCTATATGCGAGATCCATA	Non-Targeting	Non-Targeting
	NonTargetingControlGuideForMouse_0023_gRNA23	AGAAAGGCACGTGCGACGTC	Non-Targeting	Non-Targeting
	NonTargetingControlGuideForMouse_0024_gRNA24	GACCAACCTTACGGTAACTC	Non-Targeting	Non-Targeting
	NonTargetingControlGuideForMouse_0025_gRNA25	ATTATTCCTCCGGATGACGA	Non-Targeting	Non-Targeting
	NonTargetingControlGuideForMouse_0026_gRNA26	TCTCAGTTCGTAGCGAACGA	Non-Targeting	Non-Targeting
	NonTargetingControlGuideForMouse_0027_gRNA27	TCCCGGGAGGTACGGTGTAC	Non-Targeting	Non-Targeting
	NonTargetingControlGuideForMouse_0028_gRNA28	GGGGATGGCCTTACGTCGCG	Non-Targeting	Non-Targeting
	NonTargetingControlGuideForMouse_0029_gRNA29	GTATCCTCCTTACGGCCCGT	Non-Targeting	Non-Targeting
	NonTargetingControlGuideForMouse_0030_gRNA30	GCTCGGACCTTTTAGACGTC	Non-Targeting	Non-Targeting
	NonTargetingControlGuideForMouse_0031_gRNA31	GTGGTTACGTTAACGACTAC	Non-Targeting	Non-Targeting
	NonTargetingControlGuideForMouse_0032_gRNA32	TGCAACGATGGTTACGGTAC	Non-Targeting	Non-Targeting
	NonTargetingControlGuideForMouse_0033_gRNA33	AACGGGCGCAATACCCTTTT	Non-Targeting	Non-Targeting
	NonTargetingControlGuideForMouse_0034_gRNA34	TCGTGTCTAGCTATCGAGTG	Non-Targeting	Non-Targeting

## Sheet: Sequences 
	Oligonucleotides sequences
	Alt-R CRISPR-Cas9 tracrRNA	IDT	Cat#1072534
	Alt-R CRISPR-Cas9 Negative Control crRNA #1	IDT	Cat#233752214
	Alt-R CRISPR-Cas9 Elovl1 crRNA	IDT	Cat#Mm.Cas9.ELOVL1.1.AA
	SYBR primer Actin beta
	Forward: AGCTTGCCCGAATTGTATGTG
	Reverse: TCTGTTGTGAACCATGTGACTTC	IDT
	SYBR primer Gapdh
	Forward: AGGTCGGTGTGAACGGATTTG
	Reverse: TGTAGACCATGTAGTTGAGGTCA	IDT
	SYBR primer Acly
	Forward: ACCCTTTCACTGGGGATCACA
	Reverse: GACAGGGATCAGGTATTCCTTG	IDT
	SYBR primer Elovl1 (for Mm.Cas9.ELOVL1.1.AA)
	Forward: GTCGTCATGTACCTCTACTATGG
	Reverse: GTGAGACCAGGACAAACTGGA	IDT
	SYBR primer Hmgcr
	Forward: AGCTTGCCCGAATTGTATGTG
	Reverse: TCTGTTGTGAACCATGTGACTTC	IDT
	SYBR primer Srebp2
	Forward: GCAGCAACGGGACCATTCT
	Reverse: CCCCATGACTAAGTCCTTCAACT	IDT

## Sheet: DEG in vitro
	In vitro Bulk RNA-sequencing – differentially expressed genes (sgElovl1-sgNT)
	Gene symbol	baseMean	log2FoldChange	lfcSE	p_value	p_value_adjusted
	Gm28438	1674,074804	0,316110701	0,120801202	0,000339567	0,021761473
	Gm28437	2452,060499	0,36814296	0,087442008	1,19236E-06	0,000355323
	Gm10925	2966,163123	0,481868973	0,079492057	7,67184E-11	1,1431E-07
	Gm28661	2416,915663	0,478054174	0,086196366	1,5286E-09	1,51841E-06
	Gm29216	1477,29662	0,501372208	0,115624389	6,30448E-07	0,000221027
	Eif5b	13285,5439	-0,280545467	0,056054814	3,08349E-08	1,83776E-05
	Il18rap	13396,41611	0,17921072	0,059074071	0,000197107	0,01587513
	Hspd1	12666,11034	-0,227690487	0,062960524	1,62322E-05	0,002931633
	Ctla4	6517,329715	0,257202569	0,071276134	1,5587E-05	0,002903075
	Ankzf1	4424,381362	0,184897613	0,074213542	0,000678551	0,037102445
	Ikbke	9244,877525	0,194207452	0,066914366	0,000191331	0,015621035
	Ly9	5836,875138	-0,200027659	0,067141039	0,000252254	0,017898054
	Slamf7	3290,430007	-0,225615387	0,096182035	0,0008213	0,041482606
	Slamf6	3066,032241	0,245123282	0,085895508	0,000216926	0,016454121
	Ifi213	8420,931951	0,203168964	0,064400449	9,01855E-05	0,009429922
	Mndal	18299,92953	0,291621325	0,05976559	5,85359E-08	3,17158E-05
	Ndor1	5021,895199	0,205891327	0,077405288	0,000386233	0,023978638
	Sh2d3c	9654,840366	0,250422928	0,063991038	5,08802E-06	0,001263524
	Fnbp4	7782,645888	0,229161275	0,060590612	7,52194E-06	0,001614259
	Slc28a2	9965,010837	0,30170094	0,060492257	2,6462E-08	1,83776E-05
	Slc28a2b	2201,940656	0,406753154	0,095932052	1,02706E-06	0,000322173
	Asxl1	10785,91384	0,207146892	0,060129033	3,3143E-05	0,004938312
	Mgst2	4316,301245	0,198231575	0,076873589	0,000350182	0,022203039
	Etv3	1765,366548	-0,251595094	0,109628891	0,000845991	0,042017564
	Sema4a	19929,59436	0,159523423	0,058598637	0,00045106	0,027431817
	Clk2	7323,40296	0,247304322	0,070957104	2,79025E-05	0,00449457
	Gbp2	4424,781605	0,202392586	0,082994276	0,000704441	0,037486311
	Zcchc7	3377,975218	0,214965414	0,092290296	0,000918574	0,043797631
	Dhcr24	7900,204152	-0,182939727	0,062819719	0,000178305	0,015230639
	Faah	6189,486132	0,224236053	0,0774455	0,000200239	0,01591229
	Elovl1	4393,22001	-0,784399209	0,07056784	3,94599E-29	2,35181E-25
	Cdc20	10108,03864	-0,271365001	0,057210197	0.0002854	0,000121499
	Clic4	4533,391639	-0,177547067	0,073900725	0,000878172	0,042552075
	Srm	3245,814842	-0,276313715	0,085141097	5,29173E-05	0,006710358
	Tnfrsf9	7071,345034	-0,165932911	0,069680085	0,000977213	0,044883543
	Ccnl2	18694,8364	0,150036475	0,056997902	0,000468685	0,02769901
	Dvl1	5174,304609	0,195978847	0,06978108	0,00028109	0,019256314
	Gm15459	12287,3911	-0,176911217	0,068174996	0,000624466	0,035111501
	Cdk5	2615,796449	0,245439513	0,090183736	0,000292851	0,019611156
	Insig1	4257,759938	-0,241687496	0,076213056	7,48449E-05	0,008260658
	Zfp512	5792,028807	0,187848869	0,066892529	0,000336356	0,021761473
	Gbp8	10406,09732	0,395243153	0,075302188	5,62199E-09	4,78672E-06
	Gbp9	4243,529673	0,180619738	0,076504243	0,00104569	0,046509789
	Gbp6	6474,161336	0,308511585	0,065602677	1,30452E-07	6,47913E-05
	Mlec	13088,16692	-0,18405789	0,057373715	9,37335E-05	0,009631923
	Trafd1	5985,366938	0,163419745	0,067260961	0,000900123	0,043263979
	Hip1r	14255,87528	0,173061184	0,061140048	0,000284917	0,019296624
	Ttyh3	5305,332235	0,170183846	0,071496975	0,001010051	0,045605311
	Samd9l	11345,6463	0,169261495	0,057880695	0,000222578	0,016582071
	Cbx3	6264,989779	-0,191221284	0,068177439	0,000304968	0,02012871
	Kdm3a	5906,356598	0,20589611	0,067070596	0,000124574	0,011975176
	Ruvbl1	2449,224229	-0,308040988	0,09142866	3,47471E-05	0,005051039
	Ttll3	2724,802238	0,24961922	0,089133788	0,000233382	0,017030155
	Tpi1	39960,00043	-0,242724166	0,073682047	4,80739E-05	0,006367126
	Iffo1	2982,02126	0,211731016	0,091523607	0,000928224	0,043906451
	Irag2	15241,61113	0,164867231	0,056538763	0,000373118	0,02340822
	Ppp1r12c	12798,7677	0,195840844	0,058225517	4,64429E-05	0,006367126
	Lmtk3	3658,372568	0,381319824	0,107538336	1,71862E-05	0,003012632
	Rexo5	5238,283165	0,175928228	0,070292409	0,000685762	0,037155807
	Tufm	6657,061146	-0,187831983	0,065493332	0,000234308	0,017030155
	Ypel3	7353,757493	0,255068322	0,06697984	6,77669E-06	0,001553426
	Phkg2	5683,692699	0,165109455	0,068538021	0,000979003	0,044883543
	Scart2	1615,489262	0,295823498	0,13754974	0,001079632	0,04689312
	Lsm4	10102,83704	-0,181194825	0,074520582	0,000802733	0,040891343
	Klf2	6567,074616	0,176290942	0,07081433	0,000836447	0,041892634
	Adgre5	6748,344895	0,160781639	0,066321972	0,000966865	0,044883543
	Rfx1	2911,183724	0,208790501	0,086816505	0,000776945	0,03991891
	Adcy7	18682,47032	0,179317204	0,058406635	0,000133879	0,012467522
	Adgrg5	14659,39841	0,18469377	0,058984235	0,000106338	0,010389792
	Slc9a5	2388,639494	0,23071611	0,096740429	0,000733053	0,038325046
	Carmil2	15718,25141	0,179663993	0,066881498	0,000469396	0,02769901
	Glg1	3023,601112	-0,224868727	0,103150511	0,001157688	0,048309735
	Gm42047	59773,21312	0,373769752	0,066802879	1,26841E-09	1,51194E-06
	Rnf166	5885,022208	0,168533819	0,068147778	0,000758263	0,039297819
	Itgb1	8225,301815	-0,161877253	0,067801747	0,001004222	0,045605311
	Cbl	6338,153393	-0,160310025	0,069525667	0,001159109	0,048309735
	Ccdc84	1793,922971	0,250296329	0,109419476	0,000860778	0,042051129
	Adam10	4373,670874	-0,176205162	0,076237379	0,00108578	0,04689312
	Nedd4	5141,528781	-0,20248159	0,070387202	0,000203413	0,015951827
	Rbm5	12909,61579	0,168074324	0,056986362	0,000207889	0,016091165
	Lilrb4b	5511,288907	0,241541174	0,066193453	1,42409E-05	0,002737934
	Appl2	2335,682178	0,255245736	0,093509011	0,00027602	0,019128859
	Mbd6	5359,109711	0,312698595	0,069911199	4,05564E-07	0,000161144
	Stat2	8523,009724	0,27358973	0,058620179	1,69868E-07	7,78779E-05
	Dgka	40806,74064	0,259581876	0,059181869	6,79774E-07	0,000225081
	Pik3ip1	5236,109691	0,231948875	0,070067234	4,91919E-05	0,006373554
	Tug1	6433,351449	0,170088302	0,065795019	0,000639101	0,035598535
	Purb	5756,000566	-0,207863393	0,066732726	0,000100598	0,0099927
	Irgm1	5105,640973	0,259332887	0,068407298	7,58377E-06	0,001614259
	Igtp	15188,6363	0,162556503	0,060267333	0,000458883	0,027625691
	Pik3r5	15896,13683	0,183482402	0,057598067	9,67064E-05	0,009768983
	Mink1	7313,279442	0,189155447	0,065218937	0,0002181	0,016454121
	Rnf167	7775,507473	0,151810829	0,063616042	0,00104396	0,046509789
	Slfn1	6223,729513	0,233156605	0,064919524	1,77506E-05	0,003022682
	Arl5c	4687,258566	0,221814713	0,076549981	0,000186824	0,01549779
	Sirt7	8356,943604	0,187524525	0,067361226	0,000307334	0,02012871
	Cd7	9994,165546	0,162864819	0,059750811	0,000408161	0,025078733
	Odc1	12252,66248	-0,194057662	0,057532797	4,23986E-05	0,006016559
	Rbm25	11295,15054	0,225886208	0,057213209	4,98236E-06	0,001263524
	Ccdc88c	9582,043714	0,168568978	0,071345701	0,001153654	0,048309735
	Gpr132	10799,07698	0,279654312	0,068865004	2,75764E-06	0,000763664
	Serpinb9	4744,652586	-0,176619645	0,076906768	0,001156848	0,048309735
	Fam193b	21049,7495	0,219190201	0,059844649	2,05706E-05	0,003405577
	Gzma	14960,45264	-0,184209228	0,060767342	0,000146018	0,012989066
	4833420G17Rik	6034,690477	0,222612574	0,074074066	0,000144444	0,012989066
	Pbrm1	3605,68403	-0,229604445	0,078225129	0,000161983	0,014197319
	Nisch	17756,09306	0,221231922	0,056855279	6,41909E-06	0,001530311
	Rpgrip1	3925,661163	0,217378093	0,07675007	0,000260019	0,018231922
	Pck2	2726,535832	-0,229095938	0,104089837	0,001100958	0,047206534
	Lpar6	1715,147589	0,272768183	0,110966312	0,000545152	0,031241393
	Grina	11018,06195	0,294512731	0,058816811	3,01415E-08	1,83776E-05
	Pou6f1	4373,857792	0,219767797	0,075787309	0,000187222	0,01549779
	Pde1b	4613,338351	0,316789413	0,071408554	4,67184E-07	0,000174026
	Zc3h7a	12018,99225	0,197671601	0,05662612	2,93317E-05	0,004567945
	Golgb1	6507,409678	0,225186289	0,074919052	0,000128796	0,012184514
	Zfp53	1964,793351	0,260271453	0,11012314	0,000701517	0,037486311
	Mapk8ip3	12423,32507	0,201086648	0,060760608	6,38299E-05	0,007459338
	Baiap3	6046,87222	0,266215745	0,077700637	2,98909E-05	0,004567945
	Phf1	2460,36865	0,221093403	0,097419448	0,00107201	0,04689312
	Srpk1	16055,29817	0,150333589	0,058582159	0,001075855	0,04689312
	Akap8	8002,78981	0,157140794	0,063729444	0,00094953	0,044560621
	Akap8l	7814,363917	0,171801004	0,063058273	0,00048778	0,028224964
	Adamts10	12751,20198	0,164258231	0,070251955	0,00118553	0,049067766
	Col11a2	3472,633204	0,367109141	0,091558167	2,81889E-06	0,000763664
	H2-Q4	31361,1271	0,219698833	0,065812852	5,47199E-05	0,006742377
	Gabbr1	5325,090585	0,264742789	0,072302379	1,36728E-05	0,002716326
	Dennd1c	14242,48742	0,15237839	0,059353449	0,000666264	0,036767915
	Dhx57	3618,160477	0,250939584	0,080037084	7,13749E-05	0,008180657
	2700099C18Rik	3663,337513	0,260245819	0,079978302	5,65636E-05	0,006742377
	Map3k8	4147,719832	0,27794051	0,073560052	8,11723E-06	0,001668232
	Iigp1	1656,334139	0,273799842	0,112903605	0,000587894	0,033370011
	Ssh3	2079,78124	0,328286151	0,100599226	4,76465E-05	0,006367126
	Neat1	10654,59445	0,179254595	0,067710538	0,000485627	0,028224964
	Map4k2	25310,05425	0,188332395	0,061545328	0,000138935	0,012739243
	Ifit3	1655,410765	0,344120208	0,109969973	7,43485E-05	0,008260658
	Scd1	6344,762327	-0,225366776	0,06881807	5,55933E-05	0,006742377
	Ints6l	2725,59626	0,287100508	0,090907784	7,85159E-05	0,008508267
	Rlim	2631,934666	-0,212829414	0,091011974	0,000859575	0,042051129
	Magt1	8226,436516	-0,208261471	0,065960855	8,72923E-05	0,00929039
	Tspyl2	1689,30712	0,258780393	0,110978858	0,000733063	0,038325046
	mt-Nd2	445201,1278	0,402025609	0,133627961	0,000178883	0,015230639
	mt-Co2	2826,118206	0,639722866	0,088483538	2,50575E-14	7,46714E-11
	mt-Atp6	2138,604925	0,583862495	0,092880618	1,83285E-11	3,64126E-08
	mt-Nd5	403288,6534	0,365243673	0,133801701	0,000239524	0,017199526

## Sheet: DEG in vivo
	In vivo Bulk RNA-sequencing – differentially expressed genes (sgElovl1-sgNT)
	gene_symbol	baseMean	log2FoldChange	lfcSE	stat	pvalue	padj
	Nrip1	2613,15412	2,16907777	0,15251793	14,2217886	6,71E-46	8,52E-42
	Elovl1	4316,5553	-1,5774027	0,11880414	-13,277338	3,13E-40	1,99E-36
	Dock2	4869,70992	1,47714462	0,11674431	12,6528186	1,08E-36	4,57E-33
	Macf1	1224,04313	1,87537995	0,15073874	12,4412605	1,56E-35	4,95E-32
	C230085N15Rik	260,341647	3,70529097	0,31811928	11,6474894	2,36E-31	6,00E-28
	Itch	1228,80027	1,50431789	0,13466356	11,1709354	5,66E-29	1,20E-25
	Sik2	413,106047	1,96998956	0,1876548	10,4979441	8,83E-26	1,60E-22
	Tnik	666,97843	2,20065428	0,21027207	10,4657469	1,24E-25	1,97E-22
	Mirt1	707,827109	1,65261494	0,17567566	9,40719359	5,10E-21	7,19E-18
	Peak1	484,452727	2,27420644	0,24574128	9,2544748	2,15E-20	2,73E-17
	Elmo1	3706,1346	1,03867355	0,11375791	9,13056091	6,81E-20	7,87E-17
	mt-Atp6	41430,4056	1,84529834	0,20484524	9,00825594	2,09E-19	2,22E-16
	Alcam	885,779854	-1,586435	0,17720724	-8,9524278	3,48E-19	3,40E-16
	Sipa1l1	929,913794	1,58274765	0,17747984	8,91790083	4,75E-19	4,31E-16
	Klrc2	5224,34484	1,32029313	0,14924866	8,84626454	9,05E-19	7,66E-16
	Lamb3	981,755174	1,90181209	0,21551674	8,82442884	1,10E-18	8,73E-16
	Lnpep	1215,9245	1,08636556	0,12379595	8,77545332	1,70E-18	1,27E-15
	Ms4a4c	1317,85959	1,41366252	0,16297826	8,67393311	4,17E-18	2,94E-15
	Myo1e	1449,00532	1,46835848	0,16953869	8,66090499	4,68E-18	3,13E-15
	Nfat5	414,654774	2,02546733	0,23537108	8,60542152	7,60E-18	4,83E-15
	mt-Cytb	29577,6008	2,01988136	0,23519363	8,58816338	8,84E-18	5,34E-15
	Kcnq1ot1	293,402174	2,50227644	0,30020808	8,3351403	7,74E-17	4,47E-14
	Uap1l1	1314,38329	-1,1119301	0,1341125	-8,291025	1,12E-16	6,20E-14
	Rfwd3	1086,64648	1,05703219	0,1285165	8,22487521	1,95E-16	1,03E-13
	Gvin-ps6	1102,14635	1,84729622	0,2286389	8,07953602	6,50E-16	3,30E-13
	Klrh1	858,41773	-2,1765096	0,27095571	-8,0327136	9,53E-16	4,66E-13
	Gm37531	69,9189179	3,26113775	0,4102379	7,94938201	1,87E-15	8,81E-13
	Ivns1abp	3767,06408	0,8039561	0,1013576	7,93187777	2,16E-15	9,79E-13
	6720464F23Rik	125,368163	3,60289476	0,45754425	7,87441823	3,42E-15	1,50E-12
	Kdm2b	672,423838	1,31628864	0,16799157	7,83544452	4,67E-15	1,98E-12
	Pola1	609,484653	1,14394327	0,14628019	7,82021993	5,27E-15	2,16E-12
	Klra17	139,33263	2,38657343	0,30614933	7,79545526	6,42E-15	2,55E-12
	Vgll4	4839,95657	1,42297206	0,1844593	7,71428747	1,22E-14	4,54E-12
	Rnf26rt	67,3256044	-9,5341497	1,23580942	-7,7149029	1,21E-14	4,54E-12
	Dennd1b	801,55287	1,16001166	0,15075279	7,69479412	1,42E-14	5,14E-12
	Hjurp	1395,79381	1,01749382	0,13259882	7,67347579	1,67E-14	5,90E-12
	Ralgapa1	597,156601	1,17427254	0,15496997	7,5774199	3,52E-14	1,21E-11
	Zfp407	281,660982	1,76153824	0,23271852	7,56939418	3,75E-14	1,25E-11
	Fnbp4	1098,64212	1,27499397	0,16859997	7,5622432	3,96E-14	1,29E-11
	Abi3	1832,71368	-0,9409501	0,12520238	-7,5154333	5,67E-14	1,76E-11
	Spty2d1	1232,33345	1,17126407	0,15585646	7,51501791	5,69E-14	1,76E-11
	Cela1	241,115342	-1,587622	0,21305465	-7,4517124	9,21E-14	2,79E-11
	Sf3b3	3290,98765	0,75138043	0,10099711	7,43962294	1,01E-13	2,98E-11
	9930111J21Rik1	596,433948	1,11224081	0,14988258	7,42074797	1,16E-13	3,36E-11
	Helz2	549,004239	1,66203895	0,22513006	7,38257246	1,55E-13	4,38E-11
	Gm47586	235,575637	2,09649035	0,28462725	7,36574	1,76E-13	4,86E-11
	mt-Nd1	15148,7436	1,6826218	0,2285918	7,36081424	1,83E-13	4,94E-11
	Anapc1	921,706441	0,99772333	0,1366395	7,30186633	2,84E-13	7,51E-11
	Nfatc3	1413,68302	1,1605107	0,15921058	7,28915581	3,12E-13	8,08E-11
	Ncapd3	758,737801	1,00664795	0,13829678	7,27889628	3,37E-13	8,55E-11
	Ifitm10	1047,2339	-0,9874698	0,1358648	-7,2680326	3,65E-13	9,08E-11
	Cep350	536,903459	1,2997497	0,17968274	7,23358134	4,70E-13	1,15E-10
	Zc3h7a	2147,18398	0,93649246	0,12950833	7,23113702	4,79E-13	1,15E-10
	Gm42856	111,10441	3,28195477	0,45444665	7,22187032	5,13E-13	1,21E-10
	Klri2	356,70348	-1,8866228	0,26223466	-7,1944067	6,27E-13	1,45E-10
	Cit	489,337952	1,27869304	0,17789396	7,18795094	6,58E-13	1,49E-10
	Eif4a1	18400,5658	-1,0240816	0,14436504	-7,0936955	1,31E-12	2,91E-10
	Tecpr1	1582,95681	0,83462197	0,11801679	7,07206148	1,53E-12	3,34E-10
	Spag5	761,210942	1,05108587	0,14871502	7,06778543	1,57E-12	3,35E-10
	Ppp3r1	2036,15637	0,89066394	0,12603061	7,06704474	1,58E-12	3,35E-10
	Bltp1	1028,90525	1,59670316	0,22643087	7,0516142	1,77E-12	3,68E-10
	Rlf	1297,84551	0,91372393	0,1296577	7,04720158	1,83E-12	3,74E-10
	Malt1	1452,80564	1,22438127	0,17384814	7,04282053	1,88E-12	3,80E-10
	Xpo7	869,926772	1,09296362	0,15554718	7,02657321	2,12E-12	4,13E-10
	Tex264	1276,98185	-0,8870045	0,12620136	-7,0284861	2,09E-12	4,13E-10
	Nufip2	776,918124	1,22782356	0,17750103	6,91727574	4,60E-12	8,86E-10
	Slc35d1	602,313935	1,62936159	0,23567948	6,91346395	4,73E-12	8,96E-10
	Gm26740	433,869205	2,68611211	0,38921883	6,90129016	5,15E-12	9,62E-10
	Mlxip	1429,30908	1,20851544	0,17540832	6,88972722	5,59E-12	1,03E-09
	Thoc2l	494,252324	1,29863594	0,18853836	6,88791351	5,66E-12	1,03E-09
	Gm20696	99,8431461	3,72211699	0,54481738	6,83186169	8,38E-12	1,50E-09
	Atp11b	2671,34309	1,1613051	0,17018672	6,82371176	8,87E-12	1,56E-09
	9930111J21Rik2	1113,08726	0,89874343	0,13189245	6,81421439	9,48E-12	1,65E-09
	Btaf1	393,233571	1,39701188	0,20542582	6,80056613	1,04E-11	1,79E-09
	Rictor	1571,73361	0,87312132	0,12848844	6,79532958	1,08E-11	1,83E-09
	Scaf4	455,418866	1,25467223	0,18527563	6,77192268	1,27E-11	2,12E-09
	Glmp	7359,85556	-0,9406395	0,1393383	-6,7507606	1,47E-11	2,43E-09
	Togaram1	533,473212	1,35347568	0,20073621	6,7425588	1,56E-11	2,53E-09
	Kifc1	105,297726	-2,8335527	0,42152059	-6,7222167	1,79E-11	2,88E-09
	Bcl2	3293,52141	1,00588333	0,14980674	6,71453991	1,89E-11	2,99E-09
	mt-Atp8	315,80623	1,79963604	0,2681628	6,71098328	1,93E-11	3,03E-09
	mt-Nd2	2326,94842	1,63669976	0,244511	6,69376736	2,17E-11	3,37E-09
	Gm42047	1281,06911	1,76994942	0,26656931	6,63973453	3,14E-11	4,81E-09
	Prkdc	362,459967	1,66493868	0,2514842	6,62045041	3,58E-11	5,41E-09
	Chd7	2359,62203	1,06282668	0,16080519	6,60940529	3,86E-11	5,76E-09
	Srgap3	594,695871	1,4232368	0,21655313	6,5722291	4,96E-11	7,32E-09
	Gvin-ps7	1329,27164	1,30762636	0,19915664	6,56581868	5,17E-11	7,55E-09
	9630010A21Rik	74,7623381	4,10384894	0,62527361	6,56328501	5,26E-11	7,59E-09
	Pum1	982,833948	0,92070088	0,14056791	6,54986523	5,76E-11	8,22E-09
	Erc1	584,369256	1,14585916	0,17552972	6,52800664	6,67E-11	9,40E-09
	Tbc1d1	489,849965	1,3220287	0,20327834	6,50353958	7,85E-11	1,09E-08
	Xpo1	1484,51742	0,80354826	0,12417154	6,47127569	9,72E-11	1,34E-08
	Kansl1	901,171408	0,93095644	0,14414414	6,45851072	1,06E-10	1,44E-08
	Cenpf	730,97271	1,10862748	0,17174391	6,4551197	1,08E-10	1,46E-08
	Il18rap	2149,96728	0,78649149	0,12199983	6,44666041	1,14E-10	1,53E-08
	Oga	3079,19991	0,79893531	0,12452911	6,41565098	1,40E-10	1,85E-08
	Sec24c	3004,24956	0,85684699	0,13366754	6,41028471	1,45E-10	1,90E-08
	Brd2	1516,48159	0,93674866	0,14621822	6,40651116	1,49E-10	1,91E-08
	Ankhd1	765,171727	1,28680467	0,20083703	6,4072081	1,48E-10	1,91E-08
	Ifi27l2a	4410,50265	1,10785415	0,17380727	6,37403798	1,84E-10	2,34E-08
	Ssh2	631,038228	1,84387384	0,28980797	6,36239873	1,99E-10	2,50E-08
	A130012E19Rik	40,1208679	3,79673874	0,59732351	6,35625203	2,07E-10	2,57E-08
	Atf7ip	1537,71654	0,94744528	0,14913952	6,35274456	2,12E-10	2,61E-08
	Myh9	2336,65778	0,8776396	0,13926628	6,30188134	2,94E-10	3,59E-08
	Zfp969	10,3456448	8,89214925	1,41136044	6,30040989	2,97E-10	3,59E-08
	Cap1	636,678341	1,08060217	0,17158437	6,29778906	3,02E-10	3,62E-08
	Sf3b1	10929,7559	0,58585556	0,09307326	6,29456357	3,08E-10	3,64E-08
	Gm37940	45,321283	3,97415872	0,63143491	6,29385339	3,10E-10	3,64E-08
	Rapgef6	2578,67986	0,68782967	0,10952156	6,28031308	3,38E-10	3,94E-08
	Chil3	38,5160522	7,94501106	1,27187848	6,24667468	4,19E-10	4,80E-08
	Wfdc17	61,3061896	5,1629401	0,82651299	6,24665334	4,19E-10	4,80E-08
	Snrpn	40,7307772	-3,6796195	0,58920705	-6,2450365	4,24E-10	4,80E-08
	Irs2	1342,2578	1,85416396	0,29783614	6,22544983	4,80E-10	5,40E-08
	Itgb3	541,698291	1,11708618	0,17959477	6,22003725	4,97E-10	5,54E-08
	Adam10	2220,3781	0,75697836	0,12184753	6,21250505	5,21E-10	5,76E-08
	Tmprss6	187,314632	-1,7447591	0,28132009	-6,2020423	5,57E-10	6,05E-08
	mt-Nd3	192,845751	3,02469253	0,48761283	6,20306176	5,54E-10	6,05E-08
	Aspm	390,09215	1,21818967	0,19692754	6,1859792	6,17E-10	6,64E-08
	Vcpip1	731,1771	0,90964834	0,14717118	6,18088663	6,37E-10	6,80E-08
	4632427E13Rik	469,162586	1,75138828	0,28367246	6,17398079	6,66E-10	7,05E-08
	Fam53b	472,40332	1,76000765	0,28541634	6,16645725	6,98E-10	7,33E-08
	Rnf216	372,197241	1,07027557	0,17362095	6,16443788	7,07E-10	7,36E-08
	Perp	1279,6491	-0,9958687	0,1618953	-6,151313	7,68E-10	7,93E-08
	Zbtb20	207,673673	1,39180282	0,22714949	6,12725503	8,94E-10	9,15E-08
	Kif11	1699,06777	0,80657658	0,13190358	6,11489532	9,66E-10	9,81E-08
	Dcp1a	414,369606	1,12655826	0,18428883	6,11300349	9,78E-10	9,85E-08
	Lilrb4b	8317,45582	0,70534779	0,11541762	6,11126586	9,88E-10	9,88E-08
	Gm43813	51,7587818	3,04959764	0,5000502	6,09858299	1,07E-09	1,06E-07
	Bora	659,938998	1,04083912	0,17078444	6,09446121	1,10E-09	1,08E-07
	Dap	4756,23308	-0,9499752	0,15610284	-6,0855728	1,16E-09	1,13E-07
	mt-Co3	6152,86867	3,24731779	0,53687306	6,0485765	1,46E-09	1,42E-07
	Ankrd1	68,7471289	-4,013791	0,66458923	-6,0395066	1,55E-09	1,49E-07
	Apol9b	422,746048	-1,3717054	0,22742426	-6,0314824	1,62E-09	1,55E-07
	Nisch	2018,69508	0,94537974	0,15696264	6,02296041	1,71E-09	1,62E-07
	Itpr2	642,814522	1,23197558	0,20465536	6,01975735	1,75E-09	1,64E-07
	Kif1b	152,591438	1,67971236	0,27953148	6,00902762	1,87E-09	1,74E-07
	Tcf12	874,524602	0,8244236	0,13749402	5,99606898	2,02E-09	1,87E-07
	Gm17056	30,8618169	3,96439394	0,66174976	5,99077499	2,09E-09	1,92E-07
	Ankfy1	642,183992	1,07013161	0,17893373	5,98060321	2,22E-09	2,03E-07
	Top2a	2966,02577	0,77365746	0,12959795	5,96967364	2,38E-09	2,16E-07
	Klrc3	118,699065	1,67996651	0,28152952	5,96728377	2,41E-09	2,17E-07
	Zfp948	214,925627	1,80944107	0,30346402	5,96262139	2,48E-09	2,22E-07
	Rgcc	2165,61187	0,95566568	0,16063148	5,94942972	2,69E-09	2,38E-07
	Hectd1	2132,53388	0,87529491	0,14713839	5,94878683	2,70E-09	2,38E-07
	Zfp292	848,317452	1,00686615	0,16996992	5,92379032	3,15E-09	2,75E-07
	Efhd2	18591,7315	-0,5505789	0,09309497	-5,9141632	3,34E-09	2,90E-07
	Msn	22089,4432	0,55599287	0,09404041	5,91227589	3,37E-09	2,91E-07
	Ankrd11	5821,96035	0,59064688	0,09991564	5,91145557	3,39E-09	2,91E-07
	Rexo2	5102,74999	-0,7495418	0,12703384	-5,9003316	3,63E-09	3,09E-07
	Klra3	75,2121672	-2,6025248	0,441746	-5,8914508	3,83E-09	3,24E-07
	Insig1	817,591001	1,14577607	0,19475474	5,88317427	4,02E-09	3,36E-07
	Gm37718	34,2273546	4,13896872	0,70346788	5,8836641	4,01E-09	3,36E-07
	Casp4	543,920529	1,22825751	0,20940701	5,86540794	4,48E-09	3,72E-07
	Zcchc7	835,724602	1,2296185	0,20975136	5,86226723	4,57E-09	3,76E-07
	Gm48302	63,8269384	3,00858173	0,51342151	5,85986691	4,63E-09	3,79E-07
	Gm34006	45,1002038	2,85008769	0,48677713	5,85501561	4,77E-09	3,88E-07
	Dpp4	1800,32449	0,83061594	0,14212758	5,84415739	5,09E-09	4,12E-07
	Kansl3	942,321873	0,9819549	0,16828968	5,83490871	5,38E-09	4,32E-07
	Utrn	2127,01928	1,59117339	0,27274299	5,83396612	5,41E-09	4,32E-07
	Taldo1	6915,66944	-0,5601939	0,09604055	-5,8328888	5,45E-09	4,32E-07
	Zbtb11	607,130272	1,00684253	0,17268166	5,83062819	5,52E-09	4,35E-07
	Lilrb4a	6913,17898	0,81940751	0,14082329	5,81869323	5,93E-09	4,65E-07
	Itpr1	730,616766	1,17584765	0,2023555	5,81080153	6,22E-09	4,84E-07
	Trip11	930,555371	1,19582564	0,20617278	5,80011411	6,63E-09	5,13E-07
	Fmr1	908,31627	0,95254037	0,16429647	5,79769215	6,72E-09	5,17E-07
	Ikzf2	875,635514	1,74185841	0,3006986	5,79270552	6,93E-09	5,30E-07
	Ncapg2	615,598763	1,03064182	0,17834431	5,7789442	7,52E-09	5,68E-07
	Cd8b1	35716,4462	-0,4923412	0,08519681	-5,7788689	7,52E-09	5,68E-07
	Dennd11	733,171256	1,21671363	0,21097183	5,76718533	8,06E-09	6,02E-07
	Smg7	569,493377	0,8871474	0,15381872	5,76748649	8,05E-09	6,02E-07
	Dock10	3568,2107	0,89867739	0,15608493	5,75761798	8,53E-09	6,33E-07
	Mllt10	684,842999	1,2229297	0,21262186	5,75166503	8,84E-09	6,52E-07
	Dcaf1	332,79477	1,30471673	0,22724241	5,74151952	9,38E-09	6,89E-07
	Gm26885	46,2803423	3,18969627	0,55614574	5,73536045	9,73E-09	7,10E-07
	Eml4	1234,36251	0,74494969	0,13015687	5,72347594	1,04E-08	7,57E-07
	Inpp5d	2379,55721	0,78618662	0,13758563	5,7141622	1,10E-08	7,95E-07
	Gm49909	8140,95044	-0,6566657	0,11502092	-5,7090979	1,14E-08	8,15E-07
	Parp14	463,690533	1,51202772	0,26511395	5,70331249	1,18E-08	8,38E-07
	Xpo4	490,480798	1,1677041	0,20491887	5,69837277	1,21E-08	8,58E-07
	Xpr1	418,43077	1,68333213	0,2956827	5,69303555	1,25E-08	8,80E-07
	Lncpint	120,280103	2,21434524	0,38932927	5,68758997	1,29E-08	9,04E-07
	Hivep2	351,283281	1,49121108	0,26258394	5,67898816	1,35E-08	9,45E-07
	Akna	7105,67507	0,68274032	0,1203984	5,67067599	1,42E-08	9,87E-07
	Ankrd44	1822,31082	0,8908281	0,15723515	5,66557863	1,47E-08	1,01E-06
	Arhgap19	230,375479	1,24280883	0,21964587	5,65823905	1,53E-08	1,05E-06
	Kmt2d	400,529858	1,60580292	0,28473957	5,63954964	1,70E-08	1,16E-06
	Rap1gds1	793,249616	0,90510939	0,16060629	5,63557884	1,74E-08	1,18E-06
	Mlec	3755,91658	-0,6818391	0,1211225	-5,629335	1,81E-08	1,22E-06
	Atrx	3452,77933	0,59249351	0,10538676	5,62208689	1,89E-08	1,27E-06
	Smarcc1	1260,73195	0,66877967	0,11900404	5,61980634	1,91E-08	1,28E-06
	Tut7	1280,84987	0,79664332	0,14187229	5,61521449	1,96E-08	1,31E-06
	Snrpd3	2505,53265	-1,1033909	0,19662121	-5,6117595	2,00E-08	1,32E-06
	Samm50	3819,96123	-0,5990771	0,1067508	-5,6119214	2,00E-08	1,32E-06
	Gja5	431,963438	1,6560967	0,2951671	5,61070907	2,01E-08	1,32E-06
	Mtmr1	2040,78846	0,64720243	0,11557896	5,59965618	2,15E-08	1,40E-06
	Pign	304,495757	1,64175714	0,29360482	5,59172406	2,25E-08	1,46E-06
	Pnn	2191,58734	0,70656363	0,12655198	5,58318908	2,36E-08	1,52E-06
	Leng8	456,527396	1,12869858	0,20224163	5,58094078	2,39E-08	1,53E-06
	Btbd9	1243,71252	0,72405408	0,130122	5,56442501	2,63E-08	1,68E-06
	Dennd4a	2018,57944	0,98284819	0,1768587	5,55725118	2,74E-08	1,73E-06
	Gm37248	50,1598838	3,49993773	0,62977712	5,55742284	2,74E-08	1,73E-06
	Dmtf1	818,051483	0,87829165	0,15808819	5,55570702	2,76E-08	1,74E-06
	Dtl	1122,19679	0,87199966	0,15714448	5,54903152	2,87E-08	1,79E-06
	Cenpe	1214,08678	0,72438493	0,13056684	5,54800061	2,89E-08	1,79E-06
	Cep120	892,091373	0,92486835	0,16668417	5,54862734	2,88E-08	1,79E-06
	Gm45223	65,6892476	2,33461438	0,42218674	5,52981455	3,21E-08	1,98E-06
	Tug1	563,279637	0,93741138	0,16971033	5,52359656	3,32E-08	2,04E-06
	Otulin	5685,84006	-0,656259	0,11885146	-5,521674	3,36E-08	2,05E-06
	Vmn2r97	227,03407	1,61832842	0,29323787	5,51882479	3,41E-08	2,07E-06
	Ascc3	543,949127	1,11464744	0,20215399	5,51385318	3,51E-08	2,12E-06
	Uggt1	1614,43295	1,21020085	0,21962466	5,51031418	3,58E-08	2,16E-06
	Atad2	1268,29159	1,0717767	0,19469755	5,5048288	3,70E-08	2,21E-06
	ENSMUSG00000099021	40,3998775	3,94550385	0,71790198	5,49588102	3,89E-08	2,31E-06
	ENSMUSG00000099250	40,3998775	3,94550385	0,71790198	5,49588102	3,89E-08	2,31E-06
	Gzmk	8613,57011	-0,8001513	0,14576395	-5,4893634	4,03E-08	2,38E-06
	Naa15	1065,9447	1,10546336	0,20162565	5,48275158	4,19E-08	2,46E-06
	Adgrg1	2782,28926	-0,690973	0,12613482	-5,4780511	4,30E-08	2,52E-06
	Ccr7	5940,10943	1,2008418	0,21962481	5,46769641	4,56E-08	2,66E-06
	Gm43511	112,445604	2,02156549	0,37068174	5,45364194	4,93E-08	2,86E-06
	Fcgr2b	64,0914722	3,40223532	0,62509195	5,44277577	5,25E-08	3,03E-06
	Xdh	1306,29566	0,82768566	0,15214996	5,43993344	5,33E-08	3,06E-06
	Gm43430	122,339708	2,78004073	0,51187021	5,43114385	5,60E-08	3,20E-06
	Satb1	3250,51209	0,71267707	0,13142343	5,42275508	5,87E-08	3,34E-06
	Rcor1	1383,78259	0,61469799	0,11353073	5,4143755	6,15E-08	3,47E-06
	Gm37033	171,084256	2,20256708	0,40675501	5,4149722	6,13E-08	3,47E-06
	Ube3c	858,067765	0,80242195	0,14838612	5,40766166	6,39E-08	3,59E-06
	Parg	806,58118	1,32026057	0,24426352	5,40506654	6,48E-08	3,62E-06
	Abi2	312,624434	1,30876839	0,24245977	5,39787846	6,74E-08	3,76E-06
	Rad54l2	186,20359	1,43363266	0,26564704	5,39675754	6,79E-08	3,76E-06
	Tespa1	545,707181	1,00521547	0,1863012	5,39564682	6,83E-08	3,77E-06
	Gm37529	72,699683	3,07825034	0,57129492	5,38819836	7,12E-08	3,91E-06
	Cpa3	44,321275	2,80436928	0,52148639	5,37764615	7,55E-08	4,13E-06
	Arl6ip5	2148,36334	-0,9919466	0,18475359	-5,3690246	7,92E-08	4,31E-06
	Foxj2	349,490408	1,02491095	0,19092662	5,3680884	7,96E-08	4,32E-06
	Rc3h1	334,967401	1,12582281	0,20997215	5,36177215	8,24E-08	4,45E-06
	Ep400	792,07819	1,11564802	0,20826168	5,35695296	8,46E-08	4,55E-06
	Ssbp2	569,886419	1,34212025	0,25117783	5,34330706	9,13E-08	4,89E-06
	Tanc1	151,270591	1,43725156	0,26908247	5,34130511	9,23E-08	4,92E-06
	Mrps25	1520,18815	-0,6652363	0,12480894	-5,3300375	9,82E-08	5,22E-06
	Arap2	1704,57956	1,10348636	0,207132	5,3274549	9,96E-08	5,25E-06
	Prdm2	187,156472	1,40756196	0,26420417	5,327554	9,95E-08	5,25E-06
	Sh2d2a	61957,0922	-0,694911	0,13052892	-5,3238086	1,02E-07	5,33E-06
	Cblb	3747,4280	0,63024866	0,11849808	5,31864034	1,05E-07	5,46E-06
	5330406M23Rik	77,5348171	1,99723011	0,37590885	5,31307023	1,08E-07	5,61E-06
	Ash1l	719,526707	1,20030512	0,22601861	5,31064732	1,09E-07	5,66E-06
	Cd80	286,062653	1,05517947	0,19883346	5,30685071	1,12E-07	5,76E-06
	Ckap5	1270,54649	0,89518357	0,1687247	5,30558702	1,12E-07	5,77E-06
	Scap	949,996123	0,80658542	0,1524612	5,29043062	1,22E-07	6,25E-06
	Aen	1957,66409	-0,6504003	0,12311588	-5,2828306	1,27E-07	6,49E-06
	Arid5b	1407,33208	0,90902345	0,17254112	5,26844513	1,38E-07	6,99E-06
	Lrrk1	2434,35577	1,18224964	0,22456731	5,26456694	1,41E-07	7,09E-06
	Csf2	185,611138	1,94401933	0,36929017	5,26420547	1,41E-07	7,09E-06
	Bdp1	423,952184	1,05951135	0,20137195	5,26146449	1,43E-07	7,17E-06
	Spag9	919,580425	1,34779433	0,25645177	5,25554697	1,48E-07	7,35E-06
	Pik3r1	1723,99786	0,66459178	0,12644939	5,25579261	1,47E-07	7,35E-06
	Cnot11	1782,42697	-0,7141409	0,1363348	-5,2381411	1,62E-07	8,04E-06
	Rnf187	6588,50834	-0,5382692	0,10280503	-5,2358259	1,64E-07	8,11E-06
	Madd	1057,00782	1,20362427	0,22993731	5,23457585	1,65E-07	8,14E-06
	Gm20605	192,336499	1,46315683	0,28005283	5,22457437	1,75E-07	8,55E-06
	Pik3c2a	162,996588	1,31639151	0,25201728	5,22341766	1,76E-07	8,55E-06
	Ano6	573,757331	0,94306553	0,18054594	5,22341029	1,76E-07	8,55E-06
	Egr2	804,409453	1,03619827	0,19853016	5,21934955	1,80E-07	8,70E-06
	Ahcyl2	1101,52751	1,18253431	0,2266184	5,21817427	1,81E-07	8,72E-06
	Sel1l	1755,1196	0,92201377	0,17692858	5,21121997	1,88E-07	8,99E-06
	Smarcc2	972,445809	0,82815531	0,1588964	5,21191975	1,87E-07	8,99E-06
	Saa3	30,5829745	5,5046494	1,05711139	5,2072558	1,92E-07	9,11E-06
	Ep300	461,034197	1,29995691	0,24966915	5,20671814	1,92E-07	9,11E-06
	5830444F18Rik	59,3458333	2,90501864	0,55781362	5,20786614	1,91E-07	9,11E-06
	Mbd2	7402,73815	-0,6841847	0,13145851	-5,2045677	1,94E-07	9,14E-06
	Arhgef6	2422,85968	0,5682616	0,10918302	5,2046702	1,94E-07	9,14E-06
	Etv3	347,285235	0,92490707	0,17786323	5,20010264	1,99E-07	9,33E-06
	A930001M01Rik	36,5686581	3,56419815	0,68577402	5,1973362	2,02E-07	9,44E-06
	9430034N14Rik	26,5694668	4,92262584	0,94731376	5,19640487	2,03E-07	9,45E-06
	Gm36161	25,5359832	4,60522907	0,88648319	5,19494235	2,05E-07	9,49E-06
	Zeb1	466,607606	1,01336872	0,19530145	5,18874137	2,12E-07	9,74E-06
	Casc3	799,056896	0,74593447	0,14375984	5,18875418	2,12E-07	9,74E-06
	Agpat3	2949,84189	-0,597975	0,11528298	-5,1870189	2,14E-07	9,79E-06
	Gm10222	117,975895	2,31983417	0,44823841	5,17544703	2,27E-07	1,04E-05
	Gm49759	101,055419	1,58954178	0,30720902	5,17413775	2,29E-07	1,04E-05
	Gm44694	70,7944547	2,31116547	0,4468998	5,17155186	2,32E-07	1,05E-05
	Atp7a	163,131037	1,32846576	0,25702436	5,16863761	2,36E-07	1,07E-05
	Dnase2a	364,145756	-0,9557687	0,18503492	-5,1653423	2,40E-07	1,08E-05
	Tubgcp4	1187,9669	0,72291022	0,14034606	5,15091208	2,59E-07	1,16E-05
	Trp53bp1	355,221523	1,10995454	0,21585627	5,14209998	2,72E-07	1,21E-05
	Slc25a36	494,364554	1,06787758	0,20797509	5,13464184	2,83E-07	1,26E-05
	Pcnt	401,16161	1,04403681	0,20351099	5,13012497	2,90E-07	1,29E-05
	Gm2026	17,1016062	7,43594538	1,45013517	5,1277602	2,93E-07	1,30E-05
	Dbnl	9143,24417	-0,5874134	0,11489612	-5,1125614	3,18E-07	1,39E-05
	C2cd5	624,130232	0,80278571	0,15700584	5,1130945	3,17E-07	1,39E-05
	Gvin1	1668,81392	0,89214922	0,17449157	5,11284996	3,17E-07	1,39E-05
	Manbal	1156,21729	-0,8421672	0,16482875	-5,1093464	3,23E-07	1,41E-05
	Akap13	5717,84208	0,71141546	0,13928676	5,10755971	3,26E-07	1,42E-05
	Zfp773	108,075724	1,61830765	0,31711252	5,10326012	3,34E-07	1,45E-05
	Unc5cl	171,972486	-1,2716653	0,24929981	-5,1009476	3,38E-07	1,46E-05
	Fkbp15	748,129532	0,99908304	0,19639039	5,08722989	3,63E-07	1,56E-05
	Bclaf3	751,673444	0,90511466	0,17820703	5,0790064	3,79E-07	1,63E-05
	Pnisr	1435176	0,92642654	0,18263417	5,07258048	3,92E-07	1,68E-05
	Plcxd2	830,432832	1,23927709	0,24464218	5,06567213	4,07E-07	1,73E-05
	Dyrk3	290,109331	1,05885409	0,20915851	5,06244797	4,14E-07	1,76E-05
	Actr2	4228,20354	0,75752794	0,14971438	5,05982095	4,20E-07	1,78E-05
	Mga	247,120246	1,2138746	0,24043977	5,04855993	4,45E-07	1,87E-05
	Zdhhc5	1079,90934	0,70764392	0,14015511	5,04900564	4,44E-07	1,87E-05
	Srrm2	4455,74017	0,68196578	0,13506714	5,04908743	4,44E-07	1,87E-05
	Ptprs	555,064474	1,24120779	0,24596738	5,04622928	4,51E-07	1,88E-05
	Specc1l	465,761083	0,99200147	0,19669741	5,04328692	4,58E-07	1,90E-05
	Atp10a	1034,29847	0,73782826	0,1466675	5,03061846	4,89E-07	2,03E-05
	Cd8a	58167,0083	-0,4312373	0,08589344	-5,0206081	5,15E-07	2,13E-05
	Foxm1	369,748022	0,96946081	0,19318229	5,018373	5,21E-07	2,15E-05
	Samd9l	1625,37444	0,92521337	0,18462242	5,01138139	5,40E-07	2,22E-05
	Vars2	252,924319	1,29497865	0,25864315	5,00681591	5,53E-07	2,27E-05
	Capns1	1137,57533	-0,6041471	0,12087361	-4,9981721	5,79E-07	2,36E-05
	Kcna3	313,26085	1,32918483	0,26622368	4,992737	5,95E-07	2,42E-05
	Mfsd6	865,676395	0,769382	0,15413283	4,9916814	5,99E-07	2,43E-05
	Edc4	1201,80663	0,66116188	0,13270441	4,98221497	6,29E-07	2,54E-05
	Cks2	1635,28292	0,80291806	0,1614476	4,97324251	6,58E-07	2,65E-05
	Gm43065	130,391894	2,20040014	0,44242571	4,97349071	6,58E-07	2,65E-05
	Tet3	318,68903	1,62252218	0,32642711	4,97054977	6,68E-07	2,67E-05
	Gm29718	19,8704548	-6,7752931	1,36321919	-4,9700687	6,69E-07	2,67E-05
	Hook1	359,962193	0,9071322	0,1826671	4,96604042	6,83E-07	2,72E-05
	Bid	1459,8964	-0,8464964	0,17063106	-4,9609747	7,01E-07	2,77E-05
	Gpatch8	953,008834	0,81916286	0,16511232	4,96124626	7,00E-07	2,77E-05
	Rmnd5b	4354,14044	-0,6078313	0,12273617	-4,9523406	7,33E-07	2,89E-05
	Clec4n	28,609405	4,96545106	1,00520587	4,93973546	7,82E-07	3,08E-05
	Ogt	4266,38222	0,80889232	0,16416915	4,92718831	8,34E-07	3,26E-05
	Dgkh	1083,65229	0,8087938	0,16414046	4,92744931	8,33E-07	3,26E-05
	Cdc37	7655,97877	-0,5308594	0,10783956	-4,922678	8,54E-07	3,32E-05
	Clec7a	79,7837095	3,32868548	0,67674108	4,91869872	8,71E-07	3,38E-05
	Usp37	366,429167	1,08723795	0,22110853	4,91721394	8,78E-07	3,40E-05
	Acot7	9621,88294	-0,4352916	0,08853982	-4,9163375	8,82E-07	3,40E-05
	Gm28112	20,4542348	5,30131208	1,07873889	4,91436075	8,91E-07	3,43E-05
	Mtch1	3654,41622	-0,5585211	0,11371681	-4,9115085	9,04E-07	3,46E-05
	Xlr	91,0552687	-2,180493	0,44396316	-4,9114279	9,04E-07	3,46E-05
	Tapbpl	3883,91117	-0,5519933	0,11246421	-4,9081686	9,19E-07	3,51E-05
	Ccl9	246,71411	1,44608085	0,29471851	4,90665099	9,26E-07	3,51E-05
	Stil	274,810845	1,26416717	0,2576307	4,90689646	9,25E-07	3,51E-05
	Slco3a1	723,517109	0,87428902	0,17826846	4,90433939	9,37E-07	3,54E-05
	Amz1	56,4123997	-2,1577635	0,44013804	-4,9024698	9,46E-07	3,57E-05
	Phxr4	28,9326829	3,26062853	0,66613233	4,89486603	9,84E-07	3,69E-05
	Gtpbp1	1382,28966	0,77099583	0,15751329	4,89479855	9,84E-07	3,69E-05
	Hycc1	338,604797	0,89490931	0,18299835	4,89025883	1,01E-06	3,76E-05
	Bscl2	3961,07227	-0,5589883	0,11446479	-4,8834961	1,04E-06	3,88E-05
	Klhl24	534,311433	0,92995256	0,19051559	4,88124124	1,05E-06	3,91E-05
	Pkd1	433,865229	3,29790955	0,67598686	4,87865924	1,07E-06	3,95E-05
	Golt1b	774,314669	0,74715681	0,15350477	4,86731967	1,13E-06	4,18E-05
	Rraga	666,215668	-1,4736442	0,30311527	-4,8616627	1,16E-06	4,28E-05
	Lpp	360,07909	1,40765072	0,28968467	4,85925171	1,18E-06	4,32E-05
	Rasgrp1	2112,33432	0,9071491	0,1868948	4,85379521	1,21E-06	4,43E-05
	Srsf1	2374,62896	0,84205524	0,17368731	4,84811024	1,25E-06	4,53E-05
	Nktr	1764,7847	0,66715055	0,1376096	4,84813971	1,25E-06	4,53E-05
	Thoc2	2350,65303	0,71944371	0,14852853	4,84380832	1,27E-06	4,62E-05
	2700099C18Rik	190,324314	1,10630693	0,22852767	4,8410196	1,29E-06	4,67E-05
	mt-Nd6	518,045407	1,73181174	0,35784941	4,83949868	1,30E-06	4,70E-05
	Nek7	2598,44818	0,50229422	0,10382138	4,8380616	1,31E-06	4,72E-05
	Gm43696	32,9332486	3,50390814	0,72514842	4,83198756	1,35E-06	4,85E-05
	Ppie	2845,44643	-0,7176689	0,14873697	-4,8250876	1,40E-06	5,01E-05
	Afmid	618,349877	-0,6859071	0,14279208	-4,8035374	1,56E-06	5,56E-05
	Pan3	134,458896	1,59945654	0,33350403	4,79591364	1,62E-06	5,76E-05
	Gm38120	12,7739064	7,10063465	1,48172117	4,79215306	1,65E-06	5,85E-05
	mt-Co2	24823,8961	2,29493206	0,47924979	4,78859271	1,68E-06	5,93E-05
	Tacc1	1505,70053	0,92301892	0,19276795	4,78823846	1,68E-06	5,93E-05
	Arhgef12	176,19346	1,21547828	0,25389906	4,78724997	1,69E-06	5,95E-05
	Asxl2	466,697455	0,85104441	0,17794459	4,78263704	1,73E-06	6,07E-05
	Tent5a	1246,40885	0,91752472	0,19209972	4,77629401	1,79E-06	6,24E-05
	Vav3	365,404175	0,95882478	0,2007599	4,77597768	1,79E-06	6,24E-05
	Atxn2l	711,429351	0,97129504	0,20365098	4,76941022	1,85E-06	6,43E-05
	Gm10259	12,6272338	-7,1181779	1,49303874	-4,7675775	1,86E-06	6,47E-05
	Rnf166	5431,16006	-0,5875583	0,12329872	-4,7653234	1,89E-06	6,52E-05
	Ppp1r16b	1907,18842	0,8292504	0,17433331	4,75669507	1,97E-06	6,78E-05
	Tnrc6b	493,770149	1,08723621	0,22858691	4,75633634	1,97E-06	6,78E-05
	Ddhd2	379,728518	1,26178979	0,26531273	4,75585845	1,98E-06	6,78E-05
	Arhgdib	70260,2669	-0,650486	0,13701247	-4,7476411	2,06E-06	7,04E-05
	Qng1	3224,42427	-0,4804541	0,10124592	-4,7454168	2,08E-06	7,10E-05
	Gm43462	22,1295244	3,44827958	0,72680454	4,74443867	2,09E-06	7,12E-05
	Polr3h	1395,72475	-0,6131685	0,12930015	-4,7422104	2,11E-06	7,16E-05
	Nmrk1	2608,73458	0,81964851	0,17283196	4,74245918	2,11E-06	7,16E-05
	Ralgapb	312,53561	1,01012621	0,21309641	4,74023101	2,13E-06	7,21E-05
	Crtap	512,954156	-0,7958109	0,16827653	-4,7291854	2,25E-06	7,59E-05
	Slc23a2	433,219056	1,0786855	0,22818096	4,72732472	2,27E-06	7,64E-05
	Mme	368,804064	-0,8514532	0,18024649	-4,7238268	2,31E-06	7,75E-05
	Mis18bp1	613,578337	0,83246213	0,17626534	4,7227784	2,33E-06	7,77E-05
	6820431F20Rik	527,306842	0,75035817	0,15891553	4,72174236	2,34E-06	7,79E-05
	Trac	73336,3633	-0,4763305	0,10095419	-4,7182837	2,38E-06	7,91E-05
	Smg5	597,652955	1,10873886	0,23504471	4,71714018	2,39E-06	7,93E-05
	Srd5a3	1597,1788	-0,5878654	0,12480032	-4,7104483	2,47E-06	8,17E-05
	Itga4	2095,79389	0,711466	0,15120325	4,70536197	2,53E-06	8,35E-05
	Katnip	203,207635	1,19487337	0,25395455	4,70506771	2,54E-06	8,35E-05
	Kif4	571,823732	0,75786754	0,16133386	4,69751086	2,63E-06	8,64E-05
	Larp4b	1064,43518	0,64454698	0,1373343	4,69327013	2,69E-06	8,80E-05
	Mcrip1	3473,55713	-0,498094	0,10632846	-4,6844847	2,81E-06	9,16E-05
	Rpa2	5772,62985	-0,6626967	0,14150907	-4,6830689	2,83E-06	9,20E-05
	Usp12	133,788014	1,32088257	0,28210629	4,68221588	2,84E-06	9,22E-05
	Cdk4	6774,89492	-0,4616546	0,0988312	-4,671142	3,00E-06	9,70E-05
	Atad2b	405,460076	1,11917465	0,23975392	4,66801388	3,04E-06	9,83E-05
	Ybx3	15317,4519	-0,4216083	0,09047423	-4,6599823	3,16E-06	0,00010191
	Usp47	1630,09057	0,60084337	0,12901006	4,65733731	3,20E-06	0,00010271
	Rc3h2	282,86409	1,29238582	0,27748436	4,65750873	3,20E-06	0,00010271
	Tmem168	1354,57362	0,65927526	0,14176323	4,65053775	3,31E-06	0,00010542
	Ppp4r3a	1579,84186	0,53969818	0,11604434	4,65079276	3,31E-06	0,00010542
	Babam2	1737,15881	-0,8970287	0,19289246	-4,6504081	3,31E-06	0,00010542
	Mctp2	414,887244	0,76860345	0,16533761	4,64869112	3,34E-06	0,00010604
	Gpcpd1	1125,16336	0,61631252	0,13272467	4,64354167	3,42E-06	0,00010844
	Plk1	1552,95962	0,65012903	0,14003383	4,64265681	3,44E-06	0,00010864
	Fez2	622,539347	-0,746427	0,1609041	-4,6389555	3,50E-06	0,00011033
	Lsp1	36565,2738	-0,488803	0,10538448	-4,6382825	3,51E-06	0,00011041
	Ubn2	443,47281	1,36772667	0,29562083	4,62662481	3,72E-06	0,00011652
	F13a1	25,8006406	4,07594768	0,88269403	4,61762233	3,88E-06	0,00012139
	Suox	4059,60767	-0,5006792	0,10844673	-4,616822	3,90E-06	0,00012156
	Tubgcp3	620,246858	0,76235429	0,1651441	4,6162975	3,91E-06	0,00012157
	Pde3b	1438,10783	0,55458027	0,12014836	4,61579569	3,92E-06	0,00012157
	Agpat4	1590,21575	-0,7823891	0,1696979	-4,6104818	4,02E-06	0,00012441
	Ddx3y	1343,54802	0,60962398	0,13249966	4,60094739	4,21E-06	0,00012961
	A630081D01Rik	71,3721579	2,01957369	0,4389155	4,60128133	4,20E-06	0,00012961
	Inpp4b	3777,25807	0,49536764	0,10769304	4,59981089	4,23E-06	0,00013001
	Ptpn11	1182,33758	-0,7349503	0,15991465	-4,5958911	4,31E-06	0,00013215
	Mbtd1	232,406425	1,21931196	0,26546223	4,59316549	4,37E-06	0,00013357
	Trim28	1483,52958	-0,5294821	0,11534236	-4,5905258	4,42E-06	0,00013495
	Tbc1d5	240,716962	1,09158977	0,23783147	4,58976172	4,44E-06	0,00013511
	Cisd2	1953,54142	0,64923147	0,14146736	4,58926706	4,45E-06	0,00013511
	Ifi208	889,16168	0,65701827	0,1431803	4,58874768	4,46E-06	0,00013513
	Armc7	1834,48703	-0,5351744	0,11665828	-4,5875385	4,49E-06	0,00013559
	Slc2a3	7655,14034	1,03975986	0,2268976	4,58250718	4,59E-06	0,00013856
	Rsrp1	19257,1516	0,8904908	0,19435279	4,58182671	4,61E-06	0,00013868
	Plbd1	92,0250094	2,61336751	0,5709237	4,57743744	4,71E-06	0,00014063
	Gpc1	188,456522	1,37111963	0,29950981	4,57787879	4,70E-06	0,00014063
	H2-Eb1	250,426746	2,06186738	0,45042386	4,57761585	4,70E-06	0,00014063
	Cct2	5214,61865	-0,4808091	0,10518959	-4,5708805	4,86E-06	0,00014476
	Panx1	3106,13841	-0,8525372	0,1866496	-4,5675812	4,93E-06	0,00014637
	Garre1	236,742215	1,6872332	0,36936492	4,56793028	4,93E-06	0,00014637
	Ranbp2	613,808773	0,75720306	0,16583472	4,56601043	4,97E-06	0,00014712
	Map3k8	1021,23946	0,68090208	0,14915946	4,56492713	5,00E-06	0,00014754
	Trp53inp2	152,56314	1,25780547	0,27575174	4,56136914	5,08E-06	0,00014972
	Ccne2	749,203836	0,75635769	0,16587471	4,55981323	5,12E-06	0,00015048
	Gm44851	19,7747548	3,42165922	0,75173734	4,55166857	5,32E-06	0,00015607
	Slc38a9	457,16419	1,09999949	0,24182819	4,54868191	5,40E-06	0,00015793
	Cntrl	3184,61344	0,77411776	0,17023704	4,54729346	5,43E-06	0,00015861
	Mcrs1	1875,63709	-0,5996697	0,13189354	-4,5466194	5,45E-06	0,00015876
	Pank2	1819,79437	-0,5337732	0,11744312	-4,5449508	5,49E-06	0,00015965
	Sppl2a	1354,5058	1,00972354	0,22221913	4,54381906	5,52E-06	0,00016015
	Itm2b	33956,4132	-0,5643073	0,12422088	-4,5427734	5,55E-06	0,00016058
	Esyt2	1120,50922	0,73423475	0,16168077	4,54126205	5,59E-06	0,00016136
	Psat1	3744,57108	-0,482922	0,10637947	-4,5396164	5,64E-06	0,00016226
	Gm37645	34,4686393	2,37444079	0,52355303	4,53524408	5,75E-06	0,00016528
	Magohb	815,114123	-0,7144455	0,15756801	-4,534204	5,78E-06	0,00016572
	Notch2	95,9919526	1,36267526	0,30071118	4,53150845	5,86E-06	0,00016748
	Gm28437	62947,5796	2,44816139	0,54063435	4,52831274	5,95E-06	0,00016965
	Rbm39	9090,69809	0,71905771	0,15893825	4,52413266	6,06E-06	0,00017264
	Rnh1	7370,07532	-0,4968487	0,10985807	-4,5226419	6,11E-06	0,00017348
	Pld3	14607,4826	-0,4705764	0,10407672	-4,5214372	6,14E-06	0,00017408
	Cers6	659,406534	1,31657289	0,29142324	4,51773481	6,25E-06	0,00017675
	B130021K23Rik	95,5473026	1,68440389	0,37292369	4,51675223	6,28E-06	0,00017718
	Dera	2796,27592	-0,6374124	0,14116783	-4,5152809	6,32E-06	0,00017802
	Canx	6319,91532	0,53762595	0,11911646	4,51344807	6,38E-06	0,00017917
	Leprotl1	5160,27039	-0,5455055	0,1208986	-4,5120909	6,42E-06	0,00017992
	Kdm6a	399,613868	0,7485513	0,16602234	4,50873846	6,52E-06	0,00018238
	Usp40	344,672654	1,11654229	0,2479175	4,50368491	6,68E-06	0,00018637
	Wdr13	223,75929	1,24376024	0,27656364	4,49719357	6,89E-06	0,00019173
	Aff4	644,041514	0,85848796	0,1912721	4,48830736	7,18E-06	0,00019946
	Spata13	1324,89757	0,72819777	0,1622845	4,48716776	7,22E-06	0,00019966
	Htt	240,554513	1,27912509	0,28505828	4,4872406	7,22E-06	0,00019966
	Def6	3468,08025	-0,5942549	0,13247508	-4,4857862	7,26E-06	0,00020052
	Gm49839	25,2676904	2,95818295	0,6603909	4,47944235	7,48E-06	0,00020612
	Ammecr1l	629,0374	0,84386992	0,18854588	4,47567418	7,62E-06	0,00020934
	Dad1	9832,21674	-0,4818415	0,10772828	-4,4727484	7,72E-06	0,00020995
	Smyd2	802,929627	-0,7246316	0,16196133	-4,4741025	7,67E-06	0,00020995
	Clock	166,816525	1,31607414	0,29422034	4,4730902	7,71E-06	0,00020995
	Kdm5a	1476,76228	0,7044922	0,15750559	4,47280762	7,72E-06	0,00020995
	Slc5a3	166,906427	1,49114818	0,33335457	4,47315961	7,71E-06	0,00020995
	Sec61g	1597,34059	0,9673561	0,21635425	4,47116762	7,78E-06	0,00021106
	Stmp1	2609,3688	-0,5749674	0,1286562	-4,4690221	7,86E-06	0,00021273
	Pbrm1	3252,78308	0,55411822	0,12412262	4,4642807	8,03E-06	0,00021703
	Cep295	286,052771	1,1526821	0,2583516	4,46167972	8,13E-06	0,00021922
	Arl15	142,870578	1,29923345	0,29152116	4,4567381	8,32E-06	0,00022386
	H13	7306,00467	-0,4512928	0,10129377	-4,4552868	8,38E-06	0,0002249
	Ubr1	584,641672	0,87464741	0,19634019	4,45475493	8,40E-06	0,00022498
	Tspan32	1823,83401	0,62178647	0,13961169	4,45368478	8,44E-06	0,00022563
	A130071D04Rik	318,561218	1,53550914	0,34504455	4,45017653	8,58E-06	0,00022887
	Serpina3g	6603,15005	-0,5703741	0,12824788	-4,4474346	8,69E-06	0,00023132
	Atp5mk	1351,98184	0,77684336	0,1747018	4,44668212	8,72E-06	0,00023165
	Ubxn1	2172,57969	-0,661103	0,14868948	-4,4461987	8,74E-06	0,00023168
	Selplg	49778,3082	-0,4151661	0,0934283	-4,4436866	8,84E-06	0,00023392
	Rabgap1	590,674879	0,8636577	0,19443963	4,44177809	8,92E-06	0,00023551
	Pold2	2572,98099	-0,6062295	0,13662666	-4,4371249	9,12E-06	0,00024016
	Impa2	3310,65435	-0,563164	0,12694334	-4,4363416	9,15E-06	0,00024054
	Kdm5c	324,026701	1,0886836	0,24546303	4,43522426	9,20E-06	0,00024129
	Pqbp1	3098,54471	-0,4723786	0,10651936	-4,4346733	9,22E-06	0,00024141
	Pabpc1	4912,45324	-0,7834631	0,176767	-4,4321794	9,33E-06	0,00024371
	Glrx	7944,44725	-0,6231261	0,14066804	-4,4297629	9,43E-06	0,00024558
	Thrap3	1690,76462	0,57959149	0,13084374	4,42964644	9,44E-06	0,00024558
	mt-Nd5	5352,83818	1,92794807	0,4354218	4,42777108	9,52E-06	0,00024722
	Sytl2	1924,43113	0,63638594	0,14375154	4,42698533	9,56E-06	0,00024762
	Atxn10	5145,84684	-0,606111	0,13697233	-4,4250615	9,64E-06	0,00024932
	Cyrib	9702,15339	-0,4520231	0,10228539	-4,4192343	9,91E-06	0,00025562
	Mtr	291,689757	0,85132814	0,19269576	4,41799097	9,96E-06	0,00025657
	Rev1	210,54342	1,39629225	0,31633023	4,41403358	1,01E-05	0,00026078
	Calcrl	69,9832001	1,62740027	0,36889332	4,41157423	1,03E-05	0,00026323
	Ctsd	56320,0516	-0,5180376	0,11755234	-4,4068673	1,05E-05	0,00026847
	Lsm7	1293,11386	0,58355395	0,13250715	4,40394327	1,06E-05	0,00027157
	Snapc2	841,679629	-0,6286687	0,14284375	-4,4010936	1,08E-05	0,00027297
	Klrc1	17993,0295	-0,6632762	0,15069103	-4,4015638	1,07E-05	0,00027297
	Cnot6l	1503,05472	0,49245042	0,11186612	4,40214075	1,07E-05	0,00027297
	Mtarc2	3496,59519	-0,6493113	0,14753435	-4,401086	1,08E-05	0,00027297
	Cpm	141,030562	1,30865311	0,29745633	4,39947977	1,09E-05	0,00027445
	Ttc14	1687,38559	0,732455	0,16652358	4,39850626	1,09E-05	0,00027514
	Mfng	2242,21288	-0,4799168	0,10921583	-4,3942055	1,11E-05	0,00027953
	Akap10	528,242465	0,64078763	0,14581468	4,3945345	1,11E-05	0,00027953
	Aak1	367,031915	1,2472339	0,28396449	4,39221787	1,12E-05	0,00028154
	Cry2	167,518121	1,23502916	0,28124958	4,3912214	1,13E-05	0,00028228
	Fbxw11	2025,92977	0,6665962	0,15188944	4,38869352	1,14E-05	0,0002839
	C1qc	100,495449	3,08453973	0,702793	4,38897334	1,14E-05	0,0002839
	Ms4a6c	40,3498403	2,32473618	0,52970673	4,38872312	1,14E-05	0,0002839
	Nrdc	2098,41865	0,56362592	0,12857358	4,38368393	1,17E-05	0,00028994
	Pkp3	7016,70794	-0,406432	0,09285361	-4,3771272	1,20E-05	0,00029822
	Bbs9	456,643086	0,83533252	0,1909819	4,37388312	1,22E-05	0,00030119
	Bclaf1	2211,70812	0,50752933	0,11604067	4,3737193	1,22E-05	0,00030119
	Mrfap1	5191,71716	-0,5001517	0,11435476	-4,3736853	1,22E-05	0,00030119
	Gm37558	15,1296266	4,8429667	1,10740502	4,37325693	1,22E-05	0,0003012
	Nr3c1	1174,06826	0,8965221	0,20514275	4,37023541	1,24E-05	0,00030481
	Tmem163	1500,15988	-0,7723725	0,17679125	-4,3688391	1,25E-05	0,00030617
	Zfp280b	269,11236	0,92333711	0,21137288	4,36828565	1,25E-05	0,00030636
	Cst7	12194,9823	-0,5432416	0,1244141	-4,3663994	1,26E-05	0,00030842
	Slc25a11	6032,61386	-0,4376752	0,10030404	-4,3634854	1,28E-05	0,00031196
	Gne	1060,57956	-0,5280014	0,12133093	-4,3517459	1,35E-05	0,00032851
	Scamp4	3276,44173	-0,465908	0,10712431	-4,3492277	1,37E-05	0,00033167
	Kmt2a	617,305409	1,22218181	0,28110728	4,34774153	1,38E-05	0,00033287
	Rb1cc1	1204,72831	0,72871997	0,16761435	4,34759894	1,38E-05	0,00033287
	Bcl2l11	2250,37259	0,73153708	0,16842119	4,34349774	1,40E-05	0,0003385
	Capzb	33673,7147	-0,5049386	0,11628401	-4,3422874	1,41E-05	0,00033973
	Gm47015	676,403478	1,23537635	0,284639	4,34015144	1,42E-05	0,0003424
	Topbp1	1058,17068	0,60414483	0,13924159	4,3388245	1,43E-05	0,00034358
	Aqr	865,594169	0,69819135	0,16095276	4,33786498	1,44E-05	0,00034358
	Eno3	1425,73688	-0,7400911	0,17061697	-4,3377343	1,44E-05	0,00034358
	Marchf2	4103,47253	-0,5614662	0,12941967	-4,3383373	1,44E-05	0,00034358
	Coro1b	7766,85892	-0,3963003	0,09142434	-4,3347353	1,46E-05	0,00034764
	Dtd1	1887,1988	-0,6144405	0,14185299	-4,3315301	1,48E-05	0,00035208
	Oas3	158,713391	1,6986526	0,39220894	4,33098895	1,48E-05	0,00035229
	Itgav	1717,50379	0,92207288	0,21313759	4,3261862	1,52E-05	0,00035939
	Prpf19	758,457437	-0,8973252	0,20775662	-4,3191175	1,57E-05	0,00036998
	Ssbp4	2549,34279	-0,5516996	0,12773914	-4,3189553	1,57E-05	0,00036998
	Sting1	5225,1780	-0,4310722	0,09988515	-4,3156792	1,59E-05	0,00037482
	St6galnac3	284,190645	1,29841112	0,30094103	4,31450345	1,60E-05	0,00037612
	Map3k4	404,161553	0,77621008	0,1802472	4,30636408	1,66E-05	0,0003895
	Slf1	508,832956	0,64448629	0,14979905	4,30233894	1,69E-05	0,00039446
	Zfc3h1	627,32739	0,99493411	0,23124128	4,30258	1,69E-05	0,00039446
	ENSMUSG00000072680	5147,78904	-0,5905068	0,13723971	-4,3027402	1,69E-05	0,00039446
	Fto	815,639572	0,67382427	0,15666273	4,30111416	1,70E-05	0,00039592
	Eif4a3	6577,82349	-0,55755	0,12964827	-4,3004818	1,70E-05	0,00039632
	Zfp622	2738,66415	-0,6552651	0,1523923	-4,2998571	1,71E-05	0,00039671
	Psenen	2918,66674	-0,5075643	0,11806286	-4,2991018	1,71E-05	0,00039734
	Prr14l	639,530169	0,78236598	0,18200968	4,29848553	1,72E-05	0,00039772
	Ciao1	1649,18252	-0,5269257	0,1226278	-4,2969511	1,73E-05	0,00039976
	C1qa	49,2882045	3,22114775	0,74981665	4,29591386	1,74E-05	0,0004009
	Nek2	882,04928	0,66852903	0,15565337	4,29498584	1,75E-05	0,00040185
	Mob1a	2414,03754	0,72700528	0,16930445	4,29407076	1,75E-05	0,00040278
	Brd1	431,029698	0,96194297	0,22411092	4,29226276	1,77E-05	0,00040535
	Rufy2	368,412658	0,84061099	0,19586605	4,29176478	1,77E-05	0,00040547
	Mmp12	35,4630879	3,82345128	0,89095781	4,29139432	1,78E-05	0,00040547
	Aph1a	777,171905	-0,7208948	0,16807835	-4,2890403	1,79E-05	0,00040832
	Gpr174	1064,28977	0,59025447	0,1376074	4,2894094	1,79E-05	0,00040832
	Exoc4	773,12684	0,78537228	0,18325344	4,28571653	1,82E-05	0,00041373
	Gm48720	242,707199	1,77353734	0,41428191	4,28099151	1,86E-05	0,00042186
	Rab4b	3583,76636	-0,4523709	0,10573761	-4,2782398	1,88E-05	0,00042635
	Mideas	116,506112	1,80667391	0,42296846	4,27141516	1,94E-05	0,00043883
	Tpcn1	147,131782	1,15499632	0,27045802	4,27051983	1,95E-05	0,00043981
	Ccnt1	1739,72521	0,64769696	0,1516812	4,27012016	1,95E-05	0,00043982
	Fus	513,748475	1,22401011	0,28680938	4,26767803	1,98E-05	0,00044387
	Adgre1	13,1530581	6,55991751	1,53767657	4,26612309	1,99E-05	0,0004454
	Ablim1	6222,88672	0,52128011	0,12219001	4,26614347	1,99E-05	0,0004454
	Sap130	274,670503	1,07993397	0,25358105	4,25873292	2,06E-05	0,00045957
	Glod4	2381,73713	-0,4510412	0,10594413	-4,2573493	2,07E-05	0,00046161
	Cdk2ap1	5188,78777	-0,4834342	0,11358174	-4,2562671	2,08E-05	0,00046161
	Bach2	244,126408	1,08287243	0,2544168	4,25629297	2,08E-05	0,00046161
	Taok3	1850,57599	0,57891035	0,13601665	4,25617273	2,08E-05	0,00046161
	Birc6	547,247374	0,84551776	0,19869969	4,25525456	2,09E-05	0,0004627
	Tnfsf8	189,272622	1,79159019	0,42115815	4,25396061	2,10E-05	0,00046457
	Ech1	11054,2212	-0,5262814	0,12378554	-4,2515581	2,12E-05	0,00046877
	Slco4a1	2462,4290	0,55412598	0,13034677	4,25116785	2,13E-05	0,00046877
	Ik	3813,58498	-0,5285364	0,12452073	-4,2445651	2,19E-05	0,00048195
	Zfp710	43,8949704	2,01491817	0,47478874	4,24382043	2,20E-05	0,00048272
	Fbxo9	1677,57376	-0,5483026	0,12936927	-4,2382756	2,25E-05	0,00049394
	Atp6v1e1	3706,9674	-0,5423976	0,1280113	-4,237107	2,26E-05	0,00049545
	Pcm1	363,011097	0,74707474	0,17632926	4,23681656	2,27E-05	0,00049545
	Acaa2	4600,71346	-0,4731059	0,11170424	-4,2353441	2,28E-05	0,00049785
	Batf	3069,30509	-0,6287311	0,14867383	-4,2289291	2,35E-05	0,00051138
	Stag1	791,621202	0,73721996	0,17440679	4,22701415	2,37E-05	0,00051487
	Ikzf3	6597,08148	-0,6424007	0,15229896	-4,2180243	2,46E-05	0,00053491
	Clec4e	43,9430817	3,14486583	0,74607176	4,21523234	2,50E-05	0,00054064
	Mrpl10	2669,5556	-0,4710721	0,11179125	-4,2138549	2,51E-05	0,00054303
	Plec	1366,59453	0,79732506	0,1892947	4,21208338	2,53E-05	0,00054637
	Rp9	1869,40319	-0,5040292	0,11972062	-4,2100447	2,55E-05	0,00054946
	Eif4a-ps4	197,535051	-1,1104553	0,26376045	-4,2100902	2,55E-05	0,00054946
	Nvl	1108,27004	0,87258955	0,20737063	4,2078743	2,58E-05	0,00055382
	Cltc	2166,11041	0,6500782	0,15450824	4,20740155	2,58E-05	0,00055404
	Otud7b	349,153447	0,93625993	0,2226048	4,2059287	2,60E-05	0,00055672
	Trim59	1955,69691	0,55085685	0,13102855	4,20409772	2,62E-05	0,00056031
	Tnrc6a	315,587079	1,0502863	0,24986841	4,20335766	2,63E-05	0,0005612
	Rnf40	1032,87222	0,57745173	0,13740597	4,20252281	2,64E-05	0,00056233
	Lrch3	466,039093	0,8126926	0,19346996	4,20061387	2,66E-05	0,00056552
	Myadm	734,44246	0,8207032	0,19538311	4,20048185	2,66E-05	0,00056552
	Birc2	1163,37688	0,69331274	0,16515527	4,19794504	2,69E-05	0,00057094
	Rpl4	28342,2606	-0,451939	0,10772491	-4,1953061	2,73E-05	0,00057666
	Itsn1	139,908041	1,67958647	0,40067243	4,19191924	2,77E-05	0,00058437
	Mbtps2	167,242459	1,04450481	0,24921538	4,19117321	2,78E-05	0,00058532
	Shprh	314,018106	1,03245247	0,2465158	4,18817967	2,81E-05	0,00059211
	Tsr3	1200,08936	-0,5256425	0,12558283	-4,1856242	2,84E-05	0,00059782
	Suco	780,498031	0,86001876	0,20555049	4,18397816	2,86E-05	0,00060117
	Furin	390,97833	1,01401975	0,24242533	4,18281264	2,88E-05	0,00060326
	Arhgef1	8421,7674	0,56891936	0,13612778	4,17930392	2,92E-05	0,00061063
	Arhgap11a	564,45069	0,60940619	0,14580988	4,17945746	2,92E-05	0,00061063
	Atp5f1b	47828,1586	-0,4966256	0,11891972	-4,1761417	2,96E-05	0,00061816
	Vps13b	519,262882	0,71760457	0,17185561	4,17562491	2,97E-05	0,00061855
	AI597479	360,948104	0,73031185	0,17499703	4,1732814	3,00E-05	0,00062393
	Ciapin1	6867,89281	-0,5382982	0,12901893	-4,1722422	3,02E-05	0,00062576
	Nacc1	248,233828	1,04161634	0,24970916	4,17131804	3,03E-05	0,00062672
	Elk3	2615,25634	-0,5613471	0,1345785	-4,1711497	3,03E-05	0,00062672
	Rpl34	3712,53846	0,76126805	0,18253034	4,17063838	3,04E-05	0,0006271
	mt-Co1	53721,5897	2,02673443	0,48610517	4,16933322	3,05E-05	0,00062968
	H1f5	220,762939	1,4658783	0,35161825	4,16894828	3,06E-05	0,00062972
	Sacs	279,129736	1,23406532	0,29605188	4,16840905	3,07E-05	0,00063019
	Chuk	2154,08366	0,53492327	0,12836335	4,16725853	3,08E-05	0,00063236
	Ndufv1	3904,54501	-0,4415774	0,10602645	-4,1647851	3,12E-05	0,00063822
	Itpkb	487,235615	0,96423911	0,23164717	4,16253354	3,15E-05	0,00064351
	Suz12	996,621226	0,50651218	0,12181878	4,15791547	3,21E-05	0,0006556
	Btg2	11330,9224	0,63752447	0,15343667	4,15496802	3,25E-05	0,00066304
	Tle4	810,243009	0,54005379	0,13001596	4,15374983	3,27E-05	0,00066552
	Gm42722	32,7272524	2,29590007	0,55297465	4,15190839	3,30E-05	0,00066982
	Tk1	2353,46416	-0,5421215	0,13069893	-4,1478651	3,36E-05	0,00068067
	Gm2682	357,481458	1,12518493	0,27129957	4,14738929	3,36E-05	0,000681
	Mpzl3	382,849057	0,76879686	0,18545316	4,14550416	3,39E-05	0,00068553
	4930478L05Rik	25,5768305	2,88719048	0,69653943	4,14504962	3,40E-05	0,0006858
	Gcc2	681,712523	0,58379307	0,14086431	4,14436467	3,41E-05	0,00068676
	Ppp6r3	818,816013	0,67345647	0,16251615	4,14393578	3,41E-05	0,00068696
	Lyst	1110,1877	1,10223237	0,26608794	4,14236125	3,44E-05	0,0006906
	Cfp	55,9161783	2,3560621	0,56882481	4,14198199	3,44E-05	0,00069065
	Zdhhc4	1104,26674	-0,5281701	0,12761657	-4,1387265	3,49E-05	0,00069941
	Smarcb1	3517,06653	-0,4516708	0,1093008	-4,1323649	3,59E-05	0,00071727
	Mcat	781,28853	-0,5812476	0,14066246	-4,1322157	3,59E-05	0,00071727
	Rps27l	2545,00751	0,95645978	0,23150177	4,13154409	3,60E-05	0,00071824
	Haus4	1547,08953	-0,5324722	0,12890159	-4,130843	3,61E-05	0,0007193
	Fyco1	347,945293	1,0331691	0,25018109	4,12968503	3,63E-05	0,0007218
	Dnajb13	489,850628	-1,0648309	0,25793655	-4,1282668	3,66E-05	0,00072513
	Swsap1	235,422963	-0,946272	0,22932683	-4,126303	3,69E-05	0,00073021
	Clasp1	303,32886	0,97122798	0,23539709	4,12591329	3,69E-05	0,00073031
	Gm37390	14,7484465	5,41800049	1,31362842	4,12445438	3,72E-05	0,00073381
	mt-Nd4	6184,1704	1,73637086	0,42141494	4,12033535	3,78E-05	0,00074589
	Ebpl	936,576842	-0,5229794	0,12695681	-4,119349	3,80E-05	0,00074793
	Zfp942	398,472999	0,81830115	0,19876343	4,11696026	3,84E-05	0,00075455
	Srpk2	1498,65678	0,51453431	0,12501423	4,11580587	3,86E-05	0,00075717
	Usp39	2375,06346	-0,5299982	0,12879644	-4,1150064	3,87E-05	0,00075862
	Ppp1r10	557,83938	0,73854524	0,17951689	4,11407092	3,89E-05	0,00076053
	Mast4	19,141815	4,66280222	1,13377575	4,11263183	3,91E-05	0,00076411
	Akr1b1	7091,96016	-0,4721514	0,11484684	-4,1111394	3,94E-05	0,00076671
	Zfp263	684,220085	0,62731751	0,1525893	4,11115013	3,94E-05	0,00076671
	Rcn1	2473,35804	-0,4784441	0,11638865	-4,1107459	3,94E-05	0,00076684
	Akap8	1826,15097	0,43604777	0,10609146	4,11011195	3,95E-05	0,00076778
	Atp8b4	2833,08323	0,82367653	0,20044879	4,109162	3,97E-05	0,00076976
	Ap2a2	1265,52902	0,54908878	0,13365593	4,10822618	3,99E-05	0,00077103
	Txndc15	1614,77834	-0,4525164	0,1101528	-4,1080789	3,99E-05	0,00077103
	Sipa1l2	64,4314166	2,08177488	0,50685315	4,1072545	4,00E-05	0,00077261
	Ino80d	294,989354	1,01034505	0,24603038	4,10658663	4,02E-05	0,00077367
	Xrn1	533,701234	0,79201806	0,19297059	4,10434601	4,05E-05	0,00078002
	Mysm1	671,902547	0,90391185	0,22028247	4,10342159	4,07E-05	0,00078196
	Smap1	3093,18174	-0,455063	0,11099617	-4,0998083	4,13E-05	0,00079307
	Csf1r	49,268634	3,82209432	0,9326084	4,09828427	4,16E-05	0,0007971
	Herc2	459,06318	0,89763701	0,21911092	4,09672419	4,19E-05	0,00080128
	Celsr1	101,708779	2,068366	0,50493084	4,09633527	4,20E-05	0,00080142
	Wbp1l	986,294819	0,67319547	0,16435684	4,09593826	4,20E-05	0,00080159
	Rnaseh2b	1297,97925	-0,5199501	0,12697106	-4,0950283	4,22E-05	0,00080354
	Phf21a	284,670711	0,84073223	0,20533431	4,09445571	4,23E-05	0,00080432
	Farsb	3248,85236	-0,5578629	0,1362651	-4,093953	4,24E-05	0,00080487
	Emd	1346,52501	-0,9498746	0,23220786	-4,0906219	4,30E-05	0,00081431
	Cers4	1664,98647	-0,6522464	0,15947869	-4,0898655	4,32E-05	0,00081431
	Khdc4	1733,01128	0,58938506	0,14410352	4,09001164	4,31E-05	0,00081431
	Bag1	7972,89352	-0,5371429	0,13132814	-4,0900823	4,31E-05	0,00081431
	Htatip2	1568,54355	-0,7057796	0,17258375	-4,0894903	4,32E-05	0,00081442
	Sidt2	2936,90215	0,59200122	0,14498856	4,0830893	4,44E-05	0,00083471
	Cirbp	1189,60849	-1,0326644	0,25290074	-4,0832795	4,44E-05	0,00083471
	Wiz	276,552329	0,79439964	0,19471919	4,07971942	4,51E-05	0,00084519
	Smg6	628,921892	0,57164546	0,14012616	4,0795057	4,51E-05	0,00084519
	Bcl11b	1031,71314	1,10126395	0,27014169	4,0766161	4,57E-05	0,00085449
	Akap11	281,884246	1,05671497	0,25926715	4,07577651	4,59E-05	0,00085506
	Pmm1	412,973671	-0,6809428	0,16707029	-4,0757862	4,59E-05	0,00085506
	Prdx6	15774,9854	-0,4906153	0,12042304	-4,074098	4,62E-05	0,00085857
	Gnptg	3603,2978	-0,4473127	0,1097987	-4,0739344	4,62E-05	0,00085857
	Ccnb1	3600,74141	0,43623228	0,10708235	4,07380185	4,63E-05	0,00085857
	Pirb	43,3435858	2,5998632	0,63860269	4,07117486	4,68E-05	0,00086704
	Nr4a1	16909,6595	0,46009949	0,11304877	4,06992054	4,70E-05	0,00087045
	Akap9	1594,4844	0,82688445	0,20341176	4,06507695	4,80E-05	0,00088743
	Zbtb38	761,631632	0,89221898	0,21961114	4,06272188	4,85E-05	0,00089514
	Smg1	483,866463	0,86845662	0,2138079	4,06185475	4,87E-05	0,00089716
	Gm38244	99,3482667	1,98806129	0,48972363	4,05955759	4,92E-05	0,00090472
	Ldlr	576,790398	1,07637935	0,26520394	4,05868532	4,93E-05	0,00090679
	Lax1	3579,93948	-0,4347117	0,10715872	-4,0567086	4,98E-05	0,00091293
	Gm20186	64,5612812	1,59503217	0,39321046	4,05643374	4,98E-05	0,00091293
	Camta2	434,662902	0,78514991	0,19359986	4,05552934	5,00E-05	0,00091515
	Tasor2	278,103604	1,22571143	0,30244165	4,05272036	5,06E-05	0,00092488
	Pttg1	3472,68897	-0,5568688	0,13753843	-4,0488236	5,15E-05	0,00093906
	Rab19	2593,81497	-0,62654	0,15498714	-4,0425291	5,29E-05	0,00096326
	Ipo8	455,426809	0,80175055	0,19836572	4,04177976	5,30E-05	0,00096496
	Mtdh	2491,69033	-0,4959279	0,12274311	-4,0403722	5,34E-05	0,00096881
	Tsc1	369,356189	1,06947211	0,26471863	4,04003342	5,34E-05	0,00096881
	Ahcyl1	2149,40379	0,49229051	0,12185895	4,03983892	5,35E-05	0,00096881
	Gak	1974,36914	0,54831783	0,1357696	4,03859063	5,38E-05	0,00097259
	Nap1l1	5164,57905	-0,5161107	0,12780853	-4,0381554	5,39E-05	0,00097301
	Tmem164	733,330897	0,6563133	0,16255205	4,03755775	5,40E-05	0,00097411
	Adamts10	833,821325	0,70100628	0,17366805	4,03647231	5,43E-05	0,00097585
	Gabpb2	415,268127	0,7025186	0,17403123	4,0367388	5,42E-05	0,00097585
	Fam50a	1829,24579	-0,5032375	0,12470462	-4,0354358	5,45E-05	0,00097878
	Gramd1a	5827,13013	0,67630094	0,16763246	4,03442706	5,47E-05	0,00098161
	Cybc1	3051,01083	-0,4858919	0,1205713	-4,0299133	5,58E-05	0,00099924
	Gm38235	24,1912203	3,7094762	0,92108811	4,0272762	5,64E-05	0,00100909
	Plekha5	484,987088	0,75509853	0,18757056	4,02567732	5,68E-05	0,00101454
	Slfn10-ps	582,246791	0,7454514	0,18538496	4,02109974	5,79E-05	0,00103301
	Csf1	215,020585	0,84206385	0,20946055	4,02015477	5,82E-05	0,0010357
	Gdi1	5167,14022	0,80428295	0,20026878	4,01601755	5,92E-05	0,00105257
	Vps25	4490,83737	-0,5273124	0,13136491	-4,014104	5,97E-05	0,00105966
	Taf11	731,137071	-0,564075	0,14063153	-4,0110134	6,05E-05	0,00107213
	Cyb5r4	3891,80112	-0,4144169	0,10340799	-4,0075909	6,13E-05	0,00108626
	Herc1	516,301993	0,78595434	0,19614352	4,00703693	6,15E-05	0,0010873
	Ptprc	37601,0569	0,36911042	0,0921689	4,0047178	6,21E-05	0,00109497
	Gm29216	14749,3705	1,73801732	0,43396885	4,00493568	6,20E-05	0,00109497
	Pag1	139,432661	1,18290779	0,29541731	4,00419252	6,22E-05	0,00109588
	Xpnpep1	3397,40673	-0,610916	0,15258662	-4,0037323	6,24E-05	0,0010965
	Pstpip1	4221,26894	-0,598473	0,14963028	-3,9996785	6,34E-05	0,00111391
	Isoc2b	707,310284	-0,571388	0,14299731	-3,9957953	6,45E-05	0,00113076
	Lysmd3	443,092979	0,85157486	0,21316873	3,99483948	6,47E-05	0,00113377
	Trim25	568,328055	1,1746791	0,29410237	3,99411638	6,49E-05	0,00113566
	Ttpal	756,219155	0,8056442	0,20175824	3,99311669	6,52E-05	0,00113733
	Adcy7	2556,98692	0,72709646	0,18208136	3,99325047	6,52E-05	0,00113733
	Sema4c	254,511527	1,05161981	0,26344923	3,99173616	6,56E-05	0,00114241
	Ankrd23	133,929815	1,26976826	0,31812858	3,9913681	6,57E-05	0,00114261
	Cct3	9910,4089	-0,4193323	0,10510431	-3,9896772	6,62E-05	0,00114764
	Fam53c	591,292409	0,90074086	0,22575571	3,98989189	6,61E-05	0,00114764
	Qdpr	2068,5669	-0,4799207	0,12040223	-3,9859782	6,72E-05	0,00116408
	Washc4	631,760937	1,00956151	0,25335925	3,98470365	6,76E-05	0,00116875
	Pira2	10,4024341	6,72592344	1,69092947	3,97764871	6,96E-05	0,00120233
	Drg2	1811,6188	-0,4458985	0,11213004	-3,9766196	6,99E-05	0,00120316
	Eif6	6833,49653	-0,4660713	0,11719026	-3,9770482	6,98E-05	0,00120316
	Lsm5	686,350388	0,80675339	0,20287948	3,97651544	6,99E-05	0,00120316
	Csnk1g1	263,860455	1,15054271	0,28939872	3,9756317	7,02E-05	0,001206
	Atp9b	967,03329	0,53155309	0,13374464	3,97438796	7,06E-05	0,00120905
	Chchd3	2540,72023	-0,4361405	0,10973437	-3,9745116	7,05E-05	0,00120905
	Chmp1a	4880,17661	-0,4303455	0,10830719	-3,9733785	7,09E-05	0,00121255
	Cnot6	2232,64877	0,46312934	0,11664931	3,97027076	7,18E-05	0,00122682
	Sdhc	3818,42196	-0,4737866	0,11935271	-3,969634	7,20E-05	0,00122845
	Ube2h	2047,71987	0,67005441	0,16886504	3,9679877	7,25E-05	0,00123531
	Kmt2c	497,447694	1,1425971	0,28800896	3,96722764	7,27E-05	0,00123759
	Zfp36l1	433,789465	1,03503949	0,26113295	3,9636495	7,38E-05	0,00125462
	Atg4b	2472,93228	-0,6645146	0,16767548	-3,9630997	7,40E-05	0,00125583
	Sin3b	5656,41925	-0,639703	0,16154393	-3,959932	7,50E-05	0,00126921
	Gm14029	235,318176	-1,6306637	0,41175974	-3,9602311	7,49E-05	0,00126921
	Gm48611	57,5995793	2,76888324	0,69959353	3,95784568	7,56E-05	0,00127864
	Npc2	5310,5068	-0,4377444	0,11069837	-3,954389	7,67E-05	0,00129554
	Jak2	1382,10026	0,49310471	0,12471314	3,95391152	7,69E-05	0,00129641
	U2af1l4	653,029412	-0,6485146	0,1640721	-3,9526194	7,73E-05	0,0013017
	Wdr95	1050,29522	-0,5478025	0,13865726	-3,9507669	7,79E-05	0,00130933
	Igsf6	19,1021133	3,72793369	0,94364045	3,95058699	7,80E-05	0,00130933
	Nxpe1-ps	10,6748697	-6,0650393	1,53570579	-3,9493498	7,84E-05	0,00131438
	Tle1	166,470824	1,15127958	0,29170937	3,94666637	7,92E-05	0,00132596
	Wsb1	3853,16114	0,41487745	0,1051223	3,94661707	7,93E-05	0,00132596
	Cd40lg	45,602578	2,08583181	0,52867483	3,94539651	7,97E-05	0,00132923
	Gm3791	31,2727448	2,21667282	0,56182693	3,94547268	7,96E-05	0,00132923
	Tcerg1	1974,3495	0,49216868	0,12477922	3,94431611	8,00E-05	0,00133349
	Lfng	1494,32746	1,03963379	0,26372295	3,94214386	8,08E-05	0,00134386
	Ms4a6b	18019,2408	0,43329708	0,10994857	3,94090703	8,12E-05	0,00134904
	Top2b	1861,25219	0,78024779	0,19808624	3,93892986	8,18E-05	0,00135843
	Dlg1	344,092961	0,80718217	0,20502217	3,93704824	8,25E-05	0,00136733
	Bub1b	1529,37651	0,44738607	0,11370881	3,93448921	8,34E-05	0,00138018
	Dcaf5	717,017649	0,73883973	0,18797455	3,93053067	8,48E-05	0,00140128
	Alkbh1	1061,87414	0,54748821	0,13949474	3,92479477	8,68E-05	0,00143322
	Gm37474	63,4568939	1,76400026	0,44995453	3,92039674	8,84E-05	0,00145774
	Sympk	291,241665	1,16069297	0,29613544	3,91946664	8,87E-05	0,00145958
	H2ac24	2588,03636	1,00618362	0,25671306	3,9194875	8,87E-05	0,00145958
	Depdc1b	344,66527	0,71937709	0,18365006	3,91710776	8,96E-05	0,00147203
	Sec24d	890,428878	0,56792536	0,14514312	3,91286455	9,12E-05	0,00149621
	Wdhd1	760,903086	0,53410401	0,13654747	3,91148966	9,17E-05	0,00150281
	1600014C10Rik	2807,57717	-0,5183326	0,1325287	-3,9110972	9,19E-05	0,00150332
	Got1	2933,62895	-0,5321158	0,13610362	-3,9096374	9,24E-05	0,00151048
	Klrb1c	37,7184228	-2,2891534	0,58556472	-3,909309	9,26E-05	0,00151059
	Pglyrp2	1293,17125	-0,5302582	0,13566562	-3,9085674	9,28E-05	0,00151329
	Stat3	15789,4455	0,43613637	0,1116257	3,90713224	9,34E-05	0,00152035
	Ltb4r1	152,057396	1,46711721	0,37564578	3,90558683	9,40E-05	0,00152814
	E2f4	5846,66494	-0,5227308	0,13389246	-3,9041098	9,46E-05	0,00153409
	Tceanc2	402,22956	-0,9865525	0,25270116	-3,9040283	9,46E-05	0,00153409
	Gpi1	21133,4177	-0,5059826	0,12967967	-3,9017884	9,55E-05	0,00154639
	Mmadhc	3190,99325	-0,4178188	0,10714681	-3,8994978	9,64E-05	0,0015591
	Tpi1	46694,4177	-0,5121229	0,13135828	-3,8986724	9,67E-05	0,00156019
	Pex16	1142,51256	-0,5010615	0,12852006	-3,898703	9,67E-05	0,00156019
	Eef1d	4657,56312	-0,4187624	0,10741891	-3,8984047	9,68E-05	0,00156019
	Tbcd	1060,93894	-0,5277277	0,1354311	-3,8966508	9,75E-05	0,00156954
	Snf8	1731,70997	-0,4547845	0,11677322	-3,8945961	9,84E-05	0,0015809
	Sytl3	2655,56899	-0,4655183	0,11956111	-3,8935597	9,88E-05	0,00158366
	Yipf1	3230,90152	-0,4457053	0,11446352	-3,8938634	9,87E-05	0,00158366
	Dnajc15	5737,46726	0,75315481	0,19345214	3,89323582	9,89E-05	0,00158378
	Jun	955,77124	0,66647447	0,17143033	3,8877278	0,00010119	0,0016181
	Tpr	5148,37983	0,49673118	0,12788232	3,88428338	0,00010263	0,00163915
	Snrpg	1940,32516	0,62830537	0,16180561	3,88308769	0,00010314	0,00164516
	Invs	212,168091	0,90151671	0,23229461	3,88091967	0,00010406	0,00165781
	Junb	26023,0306	0,84652048	0,21836734	3,87658925	0,00010593	0,00168547
	Zdhhc21	374,694796	0,79507651	0,20530029	3,87274913	0,00010762	0,00171012
	Mterf4	490,994067	-0,6072567	0,15683468	-3,8719545	0,00010797	0,00171356
	Ppip5k2	1196,14507	0,66918661	0,17288922	3,87060927	0,00010856	0,00172089
	Cstf3	1250,41051	0,59084252	0,15268833	3,86959845	0,00010902	0,0017211
	Arhgef2	1219,4561	0,55308382	0,14291159	3,87011181	0,00010879	0,0017211
	Exosc3	2564,22913	-0,4242654	0,10964062	-3,8696001	0,00010901	0,0017211
	Safb	1022,02082	0,65408899	0,169043	3,86936457	0,00010912	0,0017211
	Saal1	795,246234	-0,544223	0,1406607	-3,8690481	0,00010926	0,0017212
	Uvrag	729,359427	0,66982779	0,1733216	3,86465266	0,00011125	0,00175032
	Mki67	1709,68685	0,54332908	0,14068145	3,86212317	0,00011241	0,00176636
	Comt	2448,86906	-0,392767	0,10170853	-3,8616921	0,0001126	0,00176729
	Fam91a1	655,247746	0,76893408	0,19919315	3,86024355	0,00011327	0,00177561
	Ulk1	232,739844	1,26536911	0,32811973	3,85642499	0,00011506	0,00180134
	Cybb	44,6901376	2,56746	0,66627293	3,85346588	0,00011646	0,00181945
	Gm40309	38,584065	2,39942981	0,62268277	3,85337432	0,0001165	0,00181945
	Sdr39u1	1932,39007	-0,4745697	0,12327608	-3,8496498	0,00011829	0,0018431
	Espl1	147,184058	1,4069028	0,36546625	3,84961076	0,00011831	0,0018431
	Hp	15,8577668	3,37945069	0,87799439	3,84905728	0,00011857	0,00184501
	Gm43362	107,879663	1,48196255	0,38518278	3,84742677	0,00011937	0,00185505
	Bicd2	550,831405	0,60607071	0,15769181	3,84338735	0,00012135	0,00188356
	Sptlc2	3461,77635	-0,4328491	0,11269202	-3,8409913	0,00012254	0,00189972
	Pkib	12,0637614	4,99697479	1,30196328	3,83803051	0,00012403	0,00191997
	Kars1	3803,38099	-0,4473841	0,11657342	-3,8377886	0,00012415	0,00191997
	Emc2	2334,07982	-0,5147115	0,1341576	-3,8366181	0,00012474	0,00192212
	Mbnl1	6977,93917	0,51454673	0,13410049	3,83702347	0,00012454	0,00192212
	Eif4g1	1134,83255	0,74989079	0,19545498	3,83664212	0,00012473	0,00192212
	Uvssa	79,4436756	1,22335603	0,31934818	3,8307907	0,00012773	0,00196346
	Mul1	651,997143	-0,668074	0,17438943	-3,8309316	0,00012766	0,00196346
	Nfil3	3121,54492	-0,459591	0,11999654	-3,8300352	0,00012813	0,00196711
	Cd247	9587,33969	-0,3582551	0,09356246	-3,829048	0,00012864	0,0019685
	Ube2r2	3054,64592	-0,4533763	0,11840685	-3,8289707	0,00012868	0,0019685
	Hyls1	194,389204	0,90172457	0,23548872	3,82916246	0,00012858	0,0019685
	Ppp1r12a	1176,07287	0,54116027	0,14153625	3,82347481	0,00013158	0,0020105
	Cops7a	1504,86303	-0,4822119	0,12616689	-3,822016	0,00013237	0,00202
	Cemip2	384,345655	0,72307978	0,18926595	3,82044302	0,00013321	0,00203049
	Gm36933	33,2583936	3,28343642	0,85982618	3,81872115	0,00013415	0,00204226
	Gstp1	7239,50835	-0,5607541	0,14686716	-3,8181041	0,00013448	0,00204492
	Tor1aip1	2664,19984	-0,4594024	0,12035987	-3,8169071	0,00013514	0,0020524
	Rrad	1200,50369	0,68580873	0,1798947	3,81227861	0,00013769	0,00208873
	Rtf2	3723,57119	-0,4968777	0,13039879	-3,810447	0,00013872	0,00210176
	Ect2	677,566726	0,6760123	0,17744978	3,80959778	0,00013919	0,00210648
	Manea	153,621024	0,95586778	0,25093422	3,80923644	0,0001394	0,00210705
	Gm29170	70,5141834	1,54595747	0,40588387	3,80886647	0,00013961	0,00210769
	Cenpc1	815,376557	0,61585259	0,16175374	3,8073469	0,00014047	0,00211816
	Smchd1	1109,82291	0,89821171	0,23607393	3,80478985	0,00014193	0,00213727
	Insyn2b	31,487402	2,42305479	0,63688543	3,80453795	0,00014207	0,00213727
	Mark4	88,616007	-1,4108448	0,3708832	-3,8040138	0,00014237	0,00213926
	Cwc15	3753,25608	-0,4313305	0,1134037	-3,803496	0,00014267	0,00214121
	Calm1	61469,3374	-0,4678099	0,12306762	-3,801243	0,00014397	0,00215822
	Vps28	10990,5042	-0,5079622	0,13364872	-3,8007263	0,00014427	0,00216018
	Rexo1	605,053825	0,7584951	0,19965504	3,79902801	0,00014527	0,00216991
	Hnrnpa3	5143,36775	0,53943091	0,14198828	3,79912277	0,00014521	0,00216991
	Zfp1	339,308557	-0,7204271	0,18984117	-3,7948938	0,00014771	0,0022038
	Acadl	5330,22629	-0,3840258	0,10126147	-3,792418	0,00014919	0,00222328
	Klhl28	597,205189	0,69052909	0,18224452	3,78902536	0,00015124	0,00225122
	Scd2	890,725226	0,96781447	0,2555001	3,78792213	0,00015191	0,00225859
	Kit	156,295998	1,1372765	0,30047109	3,78497806	0,00015372	0,00228282
	Adamts6	295,192787	0,91518137	0,24191026	3,78314401	0,00015486	0,00229703
	Lrch1	1109,28778	0,45155339	0,11938308	3,78239021	0,00015533	0,00230131
	Sik1	629,655027	1,32316345	0,349924	3,7812881	0,00015602	0,00230684
	Scfd2	755,009173	-0,6510792	0,17218794	-3,7812127	0,00015607	0,00230684
	Bspry	3072,92886	-0,5257064	0,13907617	-3,7799892	0,00015684	0,00231551
	Cfl1	69484,4689	-0,411607	0,10896817	-3,7773137	0,00015853	0,0023378
	Ctsb	36797,3190	-0,6326262	0,16756508	-3,7754062	0,00015975	0,00235303
	Add3	2602,94791	0,40551344	0,10743281	3,77457741	0,00016028	0,00235813
	Trak2	315,373966	0,72898414	0,19329965	3,7712647	0,00016242	0,00238689
	Mib2	243,531253	0,833821	0,22125244	3,76864094	0,00016414	0,00240655
	Thbs1	33,4049715	3,55343298	0,9428406	3,76885867	0,000164	0,00240655
	Fbxo46	280,30178	0,97448072	0,25875441	3,76604488	0,00016585	0,00242889
	Rab8b	5316,35477	0,58000551	0,15407343	3,76447461	0,0001669	0,00244139
	Gstp3	1306,44286	-0,6307103	0,16756896	-3,7638851	0,00016729	0,00244434
	Dhx57	197,223589	0,94610715	0,25147921	3,76216851	0,00016845	0,00245835
	Pgm2	1138,40319	-0,5034102	0,13384616	-3,7611106	0,00016916	0,00246594
	Lmnb1	1771,52835	0,76095067	0,20237517	3,76009903	0,00016985	0,00247146
	Mier2	353,701468	0,75069894	0,19965519	3,75997717	0,00016993	0,00247146
	Mrpl4	3917,55432	-0,4024991	0,10706967	-3,759226	0,00017044	0,00247323
	Rps25	4256,39981	0,83145166	0,22117134	3,75931006	0,00017038	0,00247323
	Ube2c	2760,46797	0,53411094	0,14211733	3,75823925	0,00017111	0,00247759
	Btbd7	304,064272	0,69724878	0,18555477	3,75764405	0,00017152	0,00247759
	Ttc19	706,764514	0,88707512	0,23606031	3,75783252	0,00017139	0,00247759
	Osm	183,830778	0,9156093	0,24365115	3,75786985	0,00017137	0,00247759
	Pex11b	1202,09743	-0,5553934	0,14789795	-3,7552475	0,00017317	0,00249857
	Myo9a	218,106694	1,75563511	0,46770865	3,75369393	0,00017425	0,0025093
	6430590A07Rik	79,7918984	1,47513798	0,39299223	3,75360602	0,00017431	0,0025093
	Polr1a	341,19906	0,72536234	0,1932716	3,75307265	0,00017468	0,0025118
	Mrpl40	2852,55155	-0,5287975	0,14091643	-3,7525608	0,00017504	0,00251408
	Gm49599	52,8032229	1,62814651	0,43395346	3,75189198	0,00017551	0,00251795
	Fcgr1	21,7116329	4,26868373	1,13792736	3,75127963	0,00017593	0,00252126
	Paox	485,758798	-0,7164742	0,19103947	-3,7503988	0,00017655	0,00252444
	Cd300c2	18,4850439	3,65088672	0,97345938	3,75042533	0,00017654	0,00252444
	Cdc42se1	4894,82108	-0,4702454	0,12542665	-3,7491667	0,00017742	0,00253402
	Ndufaf3	1318,71301	-0,5404186	0,14418976	-3,7479679	0,00017827	0,0025433
	Trav14d-1	18320,1549	-0,4059024	0,10833882	-3,746602	0,00017925	0,00255145
	Trav14n-1	18320,1549	-0,4059024	0,10833882	-3,746602	0,00017925	0,00255145
	Paip2b	285,953306	0,83136518	0,22196893	3,7454123	0,0001801	0,0025607
	Adck1	495,449838	-0,5935679	0,15850552	-3,7447774	0,00018055	0,00256431
	Eif2b2	2738,53605	-0,4299889	0,11492998	-3,7413118	0,00018306	0,00259485
	Atg9a	326,278368	0,99851721	0,26689458	3,74124196	0,00018311	0,00259485
	Cand1	1517,25397	0,73889787	0,197652	3,73837792	0,00018521	0,00262166
	Atp2a3	1898,59596	0,66164616	0,17707217	3,73659037	0,00018653	0,00263449
	Cog8	1979,68959	-0,5839558	0,15627265	-3,7367751	0,0001864	0,00263449
	Kif13b	621,157314	0,99425079	0,26632209	3,73326438	0,00018901	0,00266657
	Timm22	1513,40242	-0,4110033	0,11014599	-3,7314413	0,00019039	0,00268296
	Snx17	3413,04803	-0,4764061	0,1277763	-3,7284385	0,00019267	0,00271212
	Sntb1	235,910103	1,54465276	0,41464773	3,72521696	0,00019515	0,00274395
	Apmap	1935,80343	-0,4788567	0,12867025	-3,7215804	0,00019798	0,0027807
	Cib2	253,664008	-0,9469981	0,25457686	-3,7198909	0,00019931	0,00279627
	Rad51d	983,9118	-0,5404828	0,1453279	-3,7190576	0,00019997	0,00279958
	Simc1	157,425853	0,93621578	0,25173627	3,71903413	0,00019999	0,00279958
	Zfp592	488,825985	0,8736529	0,23505274	3,7168378	0,00020173	0,00282091
	Maged2	287,915267	-0,7061441	0,19005324	-3,7155067	0,0002028	0,00283269
	Fli1	2640,14937	0,48845065	0,13153133	3,71356886	0,00020436	0,00285134
	Chmp6	1631,20614	-0,5201594	0,14012462	-3,7121197	0,00020553	0,00286457
	Mpzl1	20,5252625	-2,739776	0,73820216	-3,7114169	0,0002061	0,00286625
	Gm38365	14,8587359	3,30970626	0,89175331	3,71145948	0,00020607	0,00286625
	Snhg15	860,886546	0,70423551	0,1897841	3,7107193	0,00020667	0,00287101
	Ccl6	367,383564	2,52110256	0,67959455	3,70971569	0,00020749	0,00287795
	Adsl	3308,95593	-0,5334164	0,14381667	-3,7090026	0,00020808	0,00287795
	Exoc3l	556,129442	-0,6428287	0,17330644	-3,7092023	0,00020791	0,00287795
	Scp2-ps2	90,624867	-1,242859	0,33506261	-3,7093337	0,00020781	0,00287795
	Polr3b	380,210588	0,68756224	0,18543251	3,7078841	0,000209	0,00288754
	Slc48a1	2263,27178	-0,4868904	0,13133453	-3,7072537	0,00020952	0,00289159
	Mrpl15	2583,02662	-0,5062294	0,13659989	-3,705928	0,00021062	0,0029036
	Lamp2	2094,17857	-0,4689614	0,12673656	-3,700285	0,00021536	0,00296572
	Zbtb46	105,842215	1,30641378	0,3531164	3,69966901	0,00021588	0,00296971
	Bex3	2998,82862	-0,5196751	0,14051403	-3,6983856	0,00021698	0,00298153
	Gm32036	10,634231	4,92124062	1,33112001	3,69706756	0,0002181	0,00299381
	Upf1	577,691225	0,78180719	0,21150793	3,69634933	0,00021872	0,00299904
	Ube2e3	1128,97944	-0,5102242	0,13810675	-3,6944188	0,00022039	0,00301531
	Scp2	8393,48497	-0,4913991	0,13303064	-3,6938796	0,00022086	0,00301531
	Ccr2	5217,65707	0,59228449	0,16034022	3,69392344	0,00022082	0,00301531
	Gpr141	240,793246	1,5772749	0,42691964	3,69454755	0,00022028	0,00301531
	Arhgap9	6494,92126	-0,4639421	0,12561773	-3,6932854	0,00022138	0,00301588
	Copz1	8945,7212	-0,4323134	0,11705214	-3,6933401	0,00022133	0,00301588
	Ahctf1	411,529786	1,35093149	0,36594861	3,69158797	0,00022286	0,00303283
	Sp3	2375,69349	0,53192348	0,14416648	3,68964735	0,00022457	0,00305207
	Rbbp8	1419,66736	0,50879527	0,13790602	3,68943475	0,00022475	0,00305207
	Gba1	4602,15649	-0,5175355	0,14043708	-3,6851773	0,00022854	0,00310023
	Ppm1h	1786,7023	-0,5084491	0,13803652	-3,6834392	0,00023011	0,00311813
	Trav19	111,250593	-1,1206239	0,30435007	-3,6820229	0,00023139	0,00313216
	B3glct	591,690812	-0,8189191	0,22244809	-3,6813943	0,00023196	0,00313655
	Spring1	431,996188	-0,5859182	0,159247	-3,6793045	0,00023387	0,003159
	Rbm6	1374,88764	0,58813857	0,15990313	3,67809305	0,00023498	0,00316755
	Gm45251	40,2996034	2,24983444	0,61168842	3,67807265	0,000235	0,00316755
	Cbl	359,233295	0,77652685	0,21114014	3,67777946	0,00023527	0,00316783
	Celf1	1482,62302	0,54633398	0,14857481	3,6771642	0,00023584	0,00317212
	Gars1	6715,10475	-0,4666984	0,12696421	-3,6758267	0,00023708	0,00318541
	Zfp983	327,405215	0,70985143	0,19312851	3,67553924	0,00023735	0,00318563
	2010016I18Rik	99,3538999	1,91360375	0,52084973	3,67400355	0,00023878	0,00320146
	Iqgap3	59,1417285	1,61332214	0,43935523	3,67202215	0,00024064	0,00322299
	Agfg1	7282,75878	-0,7001432	0,19090995	-3,6674004	0,00024503	0,00327833
	Rfc2	6749,07578	-0,4531516	0,12359573	-3,6664017	0,00024599	0,00328769
	Pknox1	898,238567	0,50372584	0,13741203	3,66580598	0,00024656	0,00329189
	Ptpn6	17641,6266	-0,3510935	0,09582188	-3,6640217	0,00024829	0,00331143
	Pds5b	524,975701	0,59559284	0,162609	3,66272998	0,00024954	0,00332469
	Tsc22d2	408,211408	1,06659715	0,29128614	3,66168176	0,00025057	0,00333483
	Ifnar1	4378,48769	0,72567706	0,19821228	3,66111056	0,00025112	0,00333877
	Txn2	8048,93658	-0,3746767	0,10248511	-3,6559137	0,00025627	0,00340359
	AU020206	2791,87589	-0,3933919	0,10761699	-3,6554814	0,0002567	0,00340577
	Ppp2r1a	7417,7878	-0,426599	0,11675936	-3,6536601	0,00025853	0,00342179
	Tor2a	1885,62611	-0,4792335	0,13117199	-3,6534741	0,00025872	0,00342179
	Phip	1442,5797	0,68519434	0,18752365	3,65390905	0,00025828	0,00342179
	Crtc3	193,770731	1,01365699	0,27752113	3,65253983	0,00025966	0,00343069
	Avl9	560,852419	0,63725194	0,17457657	3,65027193	0,00026196	0,00345753
	Erlec1	251,131923	-0,7222022	0,1978903	-3,6495081	0,00026274	0,00346043
	Arhgap31	197,329099	1,16017572	0,31794427	3,64899076	0,00026327	0,00346043
	Slf2	410,8323	0,80887975	0,22166125	3,64917079	0,00026309	0,00346043
	Lyz2	1288,54819	3,60353581	0,98749503	3,64916856	0,00026309	0,00346043
	Gps2	2236,17248	-0,4159529	0,11401756	-3,6481483	0,00026414	0,0034682
	Denr	4027,95267	-0,4950648	0,13573356	-3,6473275	0,00026498	0,0034757
	Upf3a	1215,49403	-0,5558552	0,15247872	-3,645461	0,00026691	0,00349381
	Gm49384	336,251575	-0,8431122	0,23127356	-3,645519	0,00026685	0,00349381
	Kdm4c	731,745246	0,51717518	0,14201433	3,64171126	0,00027083	0,00354145
	Ilvbl	1822,23684	-0,4282301	0,11761381	-3,6409844	0,0002716	0,00354781
	Wfdc2	58,5261698	-3,560567	0,97800672	-3,6406365	0,00027197	0,00354896
	Ern1	97,0553638	1,40201185	0,38519167	3,63977715	0,00027287	0,00355717
	Kntc1	231,7722	1,59385847	0,43817948	3,63745574	0,00027534	0,00358569
	Nudt16l1	3442,22092	-0,4057657	0,11161179	-3,6355092	0,00027743	0,00360918
	Slc16a3	4252,77246	0,61814152	0,17025411	3,63069961	0,00028265	0,00367335
	Ankle1	304,432696	0,88657618	0,24441767	3,62729981	0,0002864	0,00371823
	Inpp4a	97,7984422	1,22938947	0,33908746	3,62558224	0,00028831	0,00373921
	Cdk5rap3	2916,68151	-0,4781837	0,13190698	-3,6251587	0,00028878	0,00374152
	Nlrx1	109,253162	1,26554524	0,34914329	3,62471589	0,00028928	0,00374412
	Vsir	7477,52418	-0,388776	0,1073423	-3,6218342	0,00029252	0,00377838
	Mphosph6	1531,56092	-0,5968536	0,16479121	-3,6218775	0,00029247	0,00377838
	Gimap1os	496,314527	0,54497432	0,15051161	3,62081251	0,00029368	0,00378948
	Deaf1	700,182166	-0,6016062	0,16633986	-3,6167289	0,00029835	0,00384583
	Nmt1	3382,34351	-0,4577425	0,12666907	-3,6136879	0,00030187	0,00388336
	Pon2	2437,59974	-0,468966	0,12976837	-3,61387	0,00030166	0,00388336
	Rac1	17798,9371	-0,4117809	0,1139722	-3,612994	0,00030268	0,00388589
	2700049A03Rik	305,370964	0,74528951	0,20627547	3,61307873	0,00030258	0,00388589
	H2-K2	660,737488	0,7488337	0,20731382	3,61207805	0,00030375	0,00389571
	Avil	23,320776	-3,1351947	0,86921969	-3,6069072	0,00030987	0,00396613
	Gm16754	76,7891567	1,23329079	0,34190564	3,60710869	0,00030963	0,00396613
	Cdk16	509,886211	0,93707321	0,25994314	3,60491613	0,00031225	0,00399263
	Glg1	2392,41024	0,44098332	0,12233801	3,60463057	0,0003126	0,00399301
	Tfrc	1405,53963	0,71648911	0,19903731	3,59977297	0,0003185	0,00406017
	Wdr7	210,134875	0,82461649	0,22906839	3,59987036	0,00031838	0,00406017
	Zfp335	350,52236	0,72282303	0,20111892	3,59400803	0,00032563	0,00414281
	Ermp1	701,12876	0,50847302	0,14146876	3,59424241	0,00032534	0,00414281
	Tubb2b	12,7164261	-4,1815839	1,16415647	-3,5919432	0,00032822	0,0041716
	Tedc1	501,660887	0,70520355	0,19636051	3,59137166	0,00032894	0,00417658
	Nedd9	8423,84888	0,41606846	0,11587894	3,59054435	0,00032999	0,00417733
	Zfp871	572,846113	0,96784275	0,26955135	3,59056907	0,00032996	0,00417733
	Pitpnm1	1360,50951	0,61248441	0,17056475	3,59092027	0,00032951	0,00417733
	Hspa1b	2613,75398	0,50605314	0,14098099	3,58951325	0,0003313	0,00418971
	Tasor	378,014527	0,69242844	0,19304418	3,58689107	0,00033464	0,00422784
	Pnpo	1055,22726	-0,5513649	0,15375305	-3,5860417	0,00033574	0,00423741
	Hycc2	102,913291	1,37480152	0,38349036	3,58497027	0,00033712	0,00425062
	Foxp1	2097,62411	0,59482716	0,16600545	3,58317852	0,00033944	0,00427565
	Psmd4	7054,96566	-0,3608984	0,10072773	-3,5829098	0,00033979	0,00427581
	Ddb1	3010,2633	0,4798935	0,13398391	3,58172491	0,00034133	0,004291
	Ndufs2	7064,58002	-0,4261256	0,11899585	-3,581012	0,00034227	0,00429847
	Itpk1	1038,02241	-0,5236941	0,1463181	-3,5791479	0,00034472	0,00432496
	Slc38a2	2612,58081	0,78079406	0,21827591	3,57709679	0,00034743	0,00435473
	Fam89b	2275,87068	-0,4193239	0,11732136	-3,5741477	0,00035137	0,00439976
	Stambpl1	1262,76914	-0,4910118	0,13743759	-3,5726163	0,00035343	0,00441686
	Gm39323	254,21318	0,74994072	0,20990273	3,5728012	0,00035318	0,00441686
	Trappc8	558,886879	0,60989163	0,1707584	3,57166393	0,00035472	0,0044286
	Cfdp1	2034,61541	-0,4544111	0,12726345	-3,5706333	0,00035612	0,00444169
	Akr1a1	13460,4338	-0,5004753	0,14017973	-3,5702398	0,00035666	0,00444401
	Susd6	520,299125	0,85815259	0,24046847	3,56866987	0,0003588	0,0044652
	Pim1	388,446393	0,7888363	0,22105668	3,56847976	0,00035906	0,0044652
	Gabarap	4754,5387	-0,4595113	0,1288145	-3,5672326	0,00036077	0,00448211
	Mier1	738,634343	0,55533181	0,15577629	3,56493156	0,00036395	0,00451719
	Cdip1	1071,42153	0,5502499	0,15437807	3,56430099	0,00036483	0,00452364
	Plekhf1	257,724541	-0,8348232	0,23423852	-3,5639876	0,00036526	0,00452463
	Fcgr4	38,7462446	2,8470253	0,7989077	3,56364734	0,00036574	0,00452609
	Thap11	1136,24301	-0,5637665	0,1582225	-3,5631244	0,00036647	0,0045307
	Vrk3	1496,78519	-0,4707737	0,13220091	-3,561047	0,00036938	0,00455783
	Tmem50a	11914,9990	-0,3725278	0,10460935	-3,5611325	0,00036926	0,00455783
	Trps1	306,537782	0,76576147	0,21517219	3,55883107	0,00037251	0,00459199
	Gm28791	15,0456285	3,33713959	0,93819495	3,55697887	0,00037514	0,00461999
	Mrpl14	698,789309	0,55696648	0,15667754	3,55485841	0,00037818	0,00465289
	Tsfm	1003,29222	-0,4502907	0,12668937	-3,5542897	0,000379	0,00465845
	Slpi	14,2757085	3,26854363	0,92002793	3,55265695	0,00038136	0,00468262
	Uso1	1203,20738	0,42719574	0,12025485	3,55241995	0,00038171	0,00468262
	Syngr2	4625,62277	-0,3905292	0,10996276	-3,5514676	0,00038309	0,00469506
	Gpr35	10,9195312	5,00280352	1,40886338	3,55095008	0,00038384	0,00469977
	Lnx2	500,303203	0,69768862	0,19649443	3,55067892	0,00038424	0,00470008
	Dapk2	2731,1424	-0,6343166	0,17869475	-3,5497214	0,00038564	0,00471266
	Mknk1	814,340329	-0,538918	0,15188979	-3,5480856	0,00038804	0,00473747
	Rfxap	1249,2817	-0,4484725	0,12641199	-3,5477053	0,0003886	0,00473976
	Mxd1	2601,71022	0,45996119	0,12972339	3,54570737	0,00039156	0,00475756
	Khsrp	300,923491	1,34376195	0,37892886	3,54621169	0,00039081	0,00475756
	Slc18a2	28,3951684	2,24780249	0,6338282	3,54639077	0,00039055	0,00475756
	Mepce	314,028585	-0,8485181	0,23929549	-3,5459008	0,00039127	0,00475756
	Unc119	2458,02359	-0,5173759	0,14595243	-3,5448253	0,00039287	0,00475984
	Pgam5	2095,17728	-0,4979368	0,14046568	-3,5449001	0,00039276	0,00475984
	Klrg1	670,351395	-0,6268573	0,17682345	-3,5451028	0,00039246	0,00475984
	Bub1	869,512217	0,54759552	0,15451011	3,54407575	0,00039399	0,00476884
	Cip2a	596,206087	0,66834441	0,18862296	3,54328248	0,00039518	0,00477866
	Unkl	359,426929	0,69612101	0,19654225	3,54183909	0,00039735	0,00478665
	Gtf3a	2679,80335	-0,3593515	0,10144372	-3,5423727	0,00039655	0,00478665
	Impact	161,696148	1,03405971	0,29193173	3,54212855	0,00039691	0,00478665
	E430014B02Rik	55,7800163	2,78800118	0,78716133	3,54184217	0,00039734	0,00478665
	Pitpnm2	247,535952	-0,9194426	0,25962464	-3,5414306	0,00039796	0,00478952
	BC004004	3356,44025	-0,560762	0,15853387	-3,5371749	0,00040443	0,00486276
	Rab4a	568,566977	-0,6542888	0,18500124	-3,5366724	0,0004052	0,00486741
	Smim24	281,979403	-0,7429703	0,21016998	-3,5350926	0,00040763	0,00489197
	Bccip	3632,59398	-0,4670297	0,13216797	-3,5336074	0,00040993	0,0049149
	Safb2	942,236139	0,67527668	0,1911925	3,53192045	0,00041255	0,00494169
	Dgat1	2668,98338	0,61562354	0,17435082	3,53094713	0,00041408	0,00495524
	Rnf19a	3275,98476	0,35303122	0,1000499	3,52855142	0,00041784	0,0049956
	Foxp3	90,3308433	-1,6788834	0,4758477	-3,5281949	0,0004184	0,00499763
	Chmp3	2227,79632	-0,4358721	0,1235664	-3,5274326	0,00041961	0,00500733
	Arid4b	2004,5692	0,64532553	0,18300247	3,52632143	0,00042138	0,00502366
	Gps1	5474,4923	-0,4361204	0,12377481	-3,5234988	0,00042589	0,00507271
	Dido1	504,946735	0,85958758	0,2442325	3,51954618	0,00043229	0,00514408
	4930562F07Rik	32,7063357	2,00780514	0,57069419	3,51818045	0,00043452	0,00516579
	Vamp1	239,838969	1,37305146	0,39035347	3,5174568	0,0004357	0,00517505
	Psmc2	6558,14645	-0,4826018	0,13725198	-3,5161737	0,00043781	0,00519526
	Tpp2	3087,3365	0,42090454	0,11972256	3,51566597	0,00043865	0,00520035
	Paxbp1	716,880427	0,71886047	0,20464365	3,51274263	0,00044351	0,00525299
	Adss1	1501,71894	-0,5095321	0,14508692	-3,5119096	0,0004449	0,00526457
	Pcmtd1	745,028164	0,54481471	0,15520601	3,51026805	0,00044766	0,00529225
	D6Wsu163e	502,728488	-0,6122824	0,17449299	-3,5089228	0,00044993	0,00531414
	Snrpa1	3731,53366	-0,3979579	0,11344598	-3,5079067	0,00045165	0,00532861
	Tax1bp3	1808,60617	-0,5479732	0,15621985	-3,5077053	0,00045199	0,00532861
	Rab1b	9593,3353	-0,3614191	0,10304606	-3,5073546	0,00045259	0,00533069
	Kdm5d	260,409383	0,78484284	0,22379473	3,50697633	0,00045323	0,00533332
	Vim	9891,03483	-0,5688495	0,16229653	-3,5050012	0,00045661	0,00536807
	Slc16a6	1204,82444	-0,4417644	0,12606475	-3,5042654	0,00045787	0,00537795
	Rrp7a	2161,0135	-0,6603395	0,18853562	-3,5024656	0,00046097	0,00540547
	Mtfr1l	3167,8774	-0,4752449	0,1356907	-3,5024135	0,00046106	0,00540547
	Rab11b	7137,28394	-0,3700171	0,10568353	-3,5011806	0,0004632	0,00542553
	Gpsm3	1876,64692	-0,542962	0,15509417	-3,5008534	0,00046377	0,00542719
	Gm42867	24,577229	2,21939244	0,63407139	3,50022483	0,00046487	0,00543499
	Rpn2	9282,15472	-0,368767	0,1053727	-3,4996449	0,00046588	0,00544182
	Usp33	527,993264	0,58463747	0,16712661	3,49817112	0,00046846	0,00546193
	Gm43753	24,0283477	2,24009368	0,64033744	3,49830192	0,00046823	0,00546193
	Ktn1	651,163224	0,64135453	0,18351774	3,49478215	0,00047445	0,00552668
	Tnpo1	872,694157	0,60724875	0,17396181	3,49070154	0,00048175	0,00560663
	Batf3	33,6671493	1,86014031	0,53293876	3,49034534	0,0004824	0,00560897
	Nsmf	740,200263	0,58537361	0,16775978	3,48935603	0,00048419	0,00562462
	Nifk	2436,9263	-0,4935615	0,14148614	-3,4884086	0,00048591	0,00563428
	Myo3b	279,679552	-0,6813761	0,19531836	-3,488541	0,00048566	0,00563428
	Taf3	634,79017	0,48498974	0,13906037	3,4876201	0,00048734	0,00563548
	Zfp638	878,728221	0,8644327	0,24783588	3,48792396	0,00048679	0,00563548
	Sugp2	283,365252	0,8501923	0,24376714	3,48772308	0,00048715	0,00563548
	Gm43361	91,594995	1,90941767	0,54761146	3,48681102	0,00048882	0,00564741
	Gm6377	22,1097236	4,1864532	1,2017246	3,48370435	0,00049453	0,00570554
	6530402F18Rik	207,564483	1,01442682	0,29120202	3,48358446	0,00049475	0,00570554
	Smim12	809,697884	-0,4958364	0,14235951	-3,4829877	0,00049585	0,00571309
	Ibtk	421,285931	0,70777552	0,20332828	3,48094967	0,00049964	0,00574631
	Fbxo25	625,253349	-0,5381823	0,15460586	-3,4809954	0,00049955	0,00574631
	Ece1	847,294195	0,51528161	0,1480888	3,4795448	0,00050227	0,00577129
	Thap6	177,031113	1,27580357	0,36684156	3,47780544	0,00050554	0,00580362
	Trdc	5723,4023	-0,4134272	0,11892218	-3,4764513	0,0005081	0,00582773
	Med29	768,841165	-0,5248729	0,15104405	-3,4749659	0,00051092	0,00584953
	Hmgcr	2942,11811	0,41909158	0,12059848	3,47509826	0,00051067	0,00584953
	Lrp8	205,428571	0,74522407	0,21451799	3,47394678	0,00051286	0,00586122
	Gde1	2251,92404	-0,3762246	0,10829565	-3,4740509	0,00051266	0,00586122
	Ncapg	1565,07315	0,43846113	0,12625008	3,47295726	0,00051476	0,00587758
	Zmym2	478,339759	0,63616092	0,18321957	3,4721232	0,00051636	0,00589058
	Ogdh	5313,82552	0,45450768	0,13093243	3,47131475	0,00051792	0,00589549
	Zfp397	345,985944	0,68044555	0,19602071	3,47129425	0,00051796	0,00589549
	Gm44292	15,88947	2,92245183	0,84191958	3,47117694	0,00051818	0,00589549
	Ramp3	92,0515844	1,14695431	0,33052516	3,47009685	0,00052027	0,00591395
	Gm37101	26,127652	2,22662684	0,64192378	3,46867789	0,00052303	0,00593995
	Gbf1	807,749595	0,49883183	0,14383659	3,46804557	0,00052426	0,00594331
	Myd88	3570,9804	-0,4090028	0,11793433	-3,4680554	0,00052424	0,00594331
	Mlh3	86,6267201	1,15745531	0,33383551	3,46714261	0,00052602	0,00595799
	Ccnq	846,540093	-0,5144966	0,14844884	-3,4658173	0,00052862	0,0059821
	Gm49751	72,3369104	1,58755953	0,45829903	3,46402548	0,00053216	0,00601673
	Gm48114	9,69294196	4,80008544	1,38588885	3,46354287	0,00053311	0,00602217
	Ifi47	7210,56085	-0,4130586	0,11929039	-3,4626306	0,00053492	0,00603725
	ENSMUSG00000065037	100,051238	1,61880909	0,4675609	3,46224225	0,0005357	0,0060406
	Myb	424,122193	0,62603726	0,1810102	3,45857445	0,00054304	0,00611259
	Gbp10	558,65773	0,88955446	0,25720022	3,45860699	0,00054298	0,00611259
	Sh3glb1	4724,40736	-0,4377464	0,1265829	-3,4581795	0,00054384	0,00611614
	Wrn	459,777781	0,60584329	0,17529526	3,45613044	0,00054799	0,00615737
	Rab11fip1	474,287229	0,59949367	0,17349562	3,45538217	0,00054951	0,00616358
	Tstd2	716,136948	0,46643978	0,1349875	3,45542935	0,00054942	0,00616358
	Gsdmd	1803,53609	-0,386193	0,11178676	-3,4547289	0,00055085	0,00617308
	Tmem134	2936,98751	-0,3580039	0,10365493	-3,453805	0,00055274	0,0061888
	Ikzf1	1107,69175	0,51076325	0,14789742	3,4534966	0,00055337	0,00619042
	Ints7	1079,86922	0,4141489	0,12006335	3,44941994	0,00056179	0,00627912
	Rnf220	3687,32183	-0,6080738	0,17630428	-3,4490019	0,00056266	0,00628332
	Upk1a	330,862272	-0,8259065	0,23950335	-3,4484132	0,00056389	0,00629149
	Rlim	689,604153	0,48493713	0,14067757	3,4471532	0,00056653	0,00631536
	Rer1	6946,47162	-0,3546998	0,10295118	-3,4453203	0,00057038	0,00634164
	Ppp1r9b	172,871022	-0,9278329	0,26926976	-3,4457375	0,0005695	0,00634164
	Gm47761	52,5472259	1,68361971	0,48865818	3,44539352	0,00057023	0,00634164
	Eipr1	2707,58334	-0,5120646	0,14864984	-3,4447709	0,00057154	0,00634898
	Cytip	8772,83557	-0,5818251	0,16894862	-3,4437989	0,0005736	0,00636628
	Ubac1	1425,81588	-0,4548368	0,13213636	-3,4421771	0,00057705	0,0063934
	Gm2245	10,7241338	3,89040673	1,1301833	3,44227944	0,00057683	0,0063934
	Sirpa	12,9132508	3,34109482	0,97075669	3,44174278	0,00057798	0,00639809
	Ddx6	1169,15304	0,46542855	0,13525174	3,44120195	0,00057914	0,00640531
	5330432J10Rik	17,5410616	2,94697775	0,85650292	3,4407095	0,00058019	0,00641139
	Wdr44	587,180762	0,55184303	0,16043595	3,43964693	0,00058247	0,00643101
	Rif1	1036,33274	0,67379526	0,19592303	3,43908157	0,00058369	0,00643886
	Ptdss1	2522,36224	-0,3574309	0,10394255	-3,4387349	0,00058444	0,00644152
	Tia1	972,851882	0,53910516	0,15679241	3,43833705	0,0005853	0,00644539
	Pih1d1	1142,81523	-0,4162968	0,12114156	-3,4364496	0,00058939	0,00647451
	Nob1	1335,72727	-0,4490411	0,13066935	-3,4364685	0,00058935	0,00647451
	Gnas	24633,0581	-0,4771313	0,13884577	-3,4364125	0,00058947	0,00647451
	Nudt18	1360,67487	-0,4111264	0,1196555	-3,4359173	0,00059055	0,00648075
	Ell2	570,190369	0,70685813	0,20579989	3,43468656	0,00059324	0,00650463
	Arpc2	37330,9016	-0,4555101	0,13263698	-3,4342617	0,00059417	0,00650921
	B4galt7	1067,63075	-0,4582934	0,13350351	-3,4328194	0,00059734	0,0065383
	Zfp330	2367,23086	-0,4060515	0,11833363	-3,4314124	0,00060045	0,00655926
	Gjb4	17,6709725	-3,8209812	1,11358256	-3,4312509	0,00060081	0,00655926
	Rpl35	3560,09902	0,56568021	0,1648523	3,43143647	0,00060039	0,00655926
	Hif1a	11706,9597	0,42186322	0,12297971	3,43034823	0,00060281	0,00656982
	Nrn1	614,141097	0,95733876	0,27906926	3,43047008	0,00060254	0,00656982
	Clec12a	305,68406	1,05659957	0,30809773	3,42942988	0,00060485	0,00658644
	Zfp36	2583,31072	0,56613877	0,16509545	3,42916032	0,00060545	0,00658734
	Micu1	1225,82559	-0,5369911	0,15665798	-3,4277928	0,00060851	0,00661494
	Timm17b	1998,07066	-0,4122473	0,12029486	-3,4269735	0,00061035	0,00662925
	Themis2	309,509967	-0,9394053	0,27418626	-3,4261575	0,00061219	0,00664352
	Arfgap3	570,705838	-0,5070187	0,14807397	-3,4240908	0,00061686	0,00668853
	Nmi	2846,67608	-0,4385592	0,128158	-3,4220194	0,00062158	0,00673395
	Tkt	7824,93642	-0,3491397	0,10207692	-3,4203587	0,00062539	0,00676942
	Gbp2	1828,0498	-0,425939	0,12456989	-3,4192771	0,00062788	0,00678682
	Klrb1b	63,4596468	-1,4738723	0,43105807	-3,4191967	0,00062806	0,00678682
	Slfn8	660,026105	0,64010734	0,18723103	3,41881008	0,00062896	0,00679069
	Bcl2a1b	9533,92575	0,49581186	0,1450775	3,41756544	0,00063184	0,00681602
	Impa1	5099,95235	-0,3748358	0,10972458	-3,4161513	0,00063513	0,0068457
	Tom1l2	115,885462	0,92621152	0,2711727	3,41557798	0,00063647	0,00685431
	Ywhab	9269,91519	-0,37007	0,10836255	-3,4151097	0,00063756	0,00686029
	Map3k2	218,557901	1,08004974	0,31636294	3,41395782	0,00064027	0,00688353
	Ttk	339,708056	0,64063732	0,18769206	3,41323607	0,00064196	0,00689594
	Map3k3	771,371207	0,69089131	0,20245319	3,41259786	0,00064347	0,00690044
	Foxn3	1689,71893	0,58488917	0,17139018	3,41261773	0,00064342	0,00690044
	Lgals1	27546,8063	-0,4454094	0,13058054	-3,4109939	0,00064727	0,0069353
	Pcsk7	1247,00707	0,40522847	0,11881045	3,41071403	0,00064793	0,00693657
	Ltn1	669,091858	0,53541363	0,15700616	3,41014406	0,00064929	0,00694522
	Mrs2	812,231599	-0,6761439	0,19834732	-3,4088888	0,00065228	0,00697139
	Tnrc18	147,467492	1,49496436	0,43861206	3,40839775	0,00065346	0,00697807
	Rock1	2656,6726	0,47654528	0,13985622	3,40739425	0,00065586	0,0069979
	Suclg1	3781,90212	-0,3776571	0,11088702	-3,4057823	0,00065975	0,00703343
	Slc25a17	3255,2421	-0,3891326	0,11427815	-3,4051359	0,00066131	0,00704419
	Hes6	2059,51498	-0,4803747	0,1411343	-3,4036706	0,00066487	0,00707614
	Gm20716	362,154976	0,65078763	0,19143167	3,39958179	0,00067489	0,00717678
	Rab8a	13222,3084	-0,3738819	0,10998781	-3,3993033	0,00067558	0,00717808
	Tut4	738,614674	0,70698864	0,208044	3,39826502	0,00067815	0,00719334
	Gimap8	1159,36208	0,54584318	0,16061559	3,39844465	0,0006777	0,00719334
	Gm20559	430,933552	1,38474173	0,40753617	3,39783761	0,00067921	0,00719858
	Wapl	3050,01679	0,46226097	0,13609052	3,39671702	0,000682	0,00722209
	Slc66a1	396,768778	-0,6087508	0,17927252	-3,3956729	0,0006846	0,00724365
	Pdk3	3753,0559	-0,3911961	0,11525813	-3,3940864	0,00068858	0,00727968
	Gm45062	25,1036132	-4,2076931	1,24154946	-3,389066	0,00070131	0,00740811
	Ergic3	3291,85103	-0,4339862	0,12810106	-3,3878421	0,00070445	0,00742889
	Map4k4	312,485244	0,87562918	0,25845987	3,38787292	0,00070437	0,00742889
	Insr	58,090208	2,19870928	0,64936251	3,38595046	0,00070932	0,00744319
	Bin1	4915,18795	-0,4184858	0,12359443	-3,3859603	0,0007093	0,00744319
	Acoxl	335,982871	-0,7355506	0,2172254	-3,3861168	0,00070889	0,00744319
	Tmem222	2269,94591	-0,5124061	0,15128846	-3,3869475	0,00070675	0,00744319
	Tmem9b	6292,57197	-0,5042576	0,14889559	-3,3866526	0,00070751	0,00744319
	Pigs	5380,09859	-0,3646459	0,10767708	-3,3864761	0,00070796	0,00744319
	Lrig2	222,616594	0,84254871	0,24887602	3,38541536	0,00071071	0,00745156
	Gapvd1	1379,85121	0,42166011	0,1245864	3,3844794	0,00071313	0,00746679
	Sema6d	240,975406	0,9564775	0,28261509	3,38438232	0,00071339	0,00746679
	Gm17971	39,103716	2,09900048	0,6202398	3,38417575	0,00071392	0,00746679
	Malsu1	587,998742	0,68970286	0,20382579	3,38378597	0,00071494	0,00747124
	Thoc3	1729,97648	-0,42073	0,12445259	-3,3806449	0,00072316	0,00754757
	Tpt1	13681,9205	-0,4452419	0,13170726	-3,380542	0,00072343	0,00754757
	Ddx18	1846,09244	-0,4751502	0,1405758	-3,3800286	0,00072478	0,00754928
	Aldh9a1	2319,64115	-0,4353666	0,12879729	-3,3802467	0,00072421	0,00754928
	2410002F23Rik	889,241873	0,5087308	0,15061303	3,37773435	0,00073086	0,0076063
	Msantd7	115,144323	0,93728462	0,27757827	3,37664987	0,00073374	0,0076301
	Wdr20	1150,64443	0,4692467	0,13911088	3,37318485	0,00074304	0,00772045
	Gm37198	36,1481669	2,67380207	0,79285742	3,37236179	0,00074527	0,00773723
	Arhgap4	1974,77987	0,45002004	0,13346002	3,3719464	0,00074639	0,00774257
	Plod2	467,651996	0,65037041	0,19299044	3,36996185	0,00075179	0,00777419
	Rpap2	978,113769	-0,4543645	0,13482457	-3,3700418	0,00075157	0,00777419
	Ralgapa2	174,380031	0,97336411	0,28879783	3,37039969	0,00075059	0,00777419
	Uqcrq	2214,39881	0,61651664	0,18294669	3,36992508	0,00075189	0,00777419
	S100a11	14391,0965	-0,6462028	0,19177492	-3,3695897	0,0007528	0,00777732
	Vps72	1941,30717	-0,3803687	0,11291143	-3,3687351	0,00075514	0,0077832
	Llph	2341,59499	-0,4179259	0,12406114	-3,3687095	0,00075521	0,0077832
	Kpna1	1992,81699	0,45052134	0,1337336	3,36879702	0,00075497	0,0077832
	Hmgn5	1355,70773	-0,5240924	0,15560748	-3,368041	0,00075704	0,00779577
	Ubap2	624,433254	0,67593208	0,20072746	3,3674121	0,00075877	0,00780724
	Vkorc1l1	236,944254	0,83725691	0,24870007	3,3665326	0,0007612	0,00782583
	Nfe2l2	1143,18004	-0,4673301	0,13883738	-3,3660251	0,0007626	0,00782757
	Triap1	986,125318	-0,457626	0,13594885	-3,3661629	0,00076222	0,00782757
	Slc2a8	669,703598	-0,6772674	0,20140656	-3,3626878	0,00077188	0,00791002
	Ssr2	6751,72854	-0,4991943	0,14844884	-3,3627365	0,00077174	0,00791002
	Fgd3	655,092381	0,55101748	0,16390838	3,3617408	0,00077453	0,00793079
	Tut1	803,557607	-0,4638083	0,13803841	-3,3599947	0,00077944	0,00797465
	Actr1b	3073,23797	-0,3796027	0,11301265	-3,3589396	0,00078242	0,00799872
	Rab5b	473,111582	0,86067424	0,25632524	3,35774284	0,00078582	0,00802696
	Cd200r4	1513,68834	-0,6244735	0,18605895	-3,3563208	0,00078987	0,00806187
	Gm38380	49,389383	2,36080913	0,70407362	3,35307143	0,0007992	0,00815056
	Luc7l2	510,19463	0,75467954	0,225088	3,35281992	0,00079993	0,00815143
	Ankle2	857,614014	0,42356923	0,12634872	3,35238235	0,00080119	0,00815778
	Gm8818	184,857976	0,98563426	0,29412114	3,35111664	0,00080486	0,00818859
	Abcb9	7228,01979	-0,3683172	0,10993252	-3,3503939	0,00080697	0,00820341
	4930523C07Rik	4043,10829	0,47776411	0,14267846	3,34853707	0,00081239	0,00825197
	Stx8	1545,80448	-0,6162957	0,18411237	-3,347389	0,00081577	0,00827961
	Csrnp1	1651,68765	0,7872457	0,23533223	3,34525239	0,00082208	0,00833699
	Gm48855	16,6417527	3,14938128	0,94201218	3,34324901	0,00082804	0,00839072
	Aimp1	1334,11209	-0,4698433	0,14061405	-3,3413683	0,00083367	0,00844103
	Stk32c	79,7372212	-1,2882553	0,38559287	-3,3409727	0,00083485	0,00844633
	Prkcz2	68,6634624	1,28165215	0,38365224	3,34066121	0,00083579	0,00844908
	Ube2m	6327,93356	-0,398132	0,11919401	-3,3402011	0,00083718	0,00845636
	Rbm34	1065,35942	-0,4124753	0,12355688	-3,3383438	0,00084279	0,00850632
	Smarcad1	626,864842	-0,5427876	0,16263051	-3,3375509	0,0008452	0,00852386
	Ccr1	114,306037	1,57348746	0,47151536	3,33708632	0,00084662	0,00853134
	Usp24	379,534208	0,60207825	0,18058783	3,33399128	0,00085609	0,00862
	Tpm1	1018,45834	-0,5192489	0,15582811	-3,3321904	0,00086165	0,00866224
	Cspp1	269,711391	0,9254838	0,27772413	3,33238522	0,00086105	0,00866224
	Chd4	861,643505	0,55337849	0,16615089	3,33057794	0,00086666	0,00870567
	Gm53015	179,364965	-0,8151946	0,24487768	-3,3289869	0,00087163	0,00874863
	A630072M18Rik	89,6438963	1,3631782	0,40963864	3,32775783	0,00087548	0,00878038
	Sla2	8229,7077	-0,5449306	0,16377618	-3,3272886	0,00087696	0,00878824
	C130051F05Rik	14,0153926	3,03193189	0,91138685	3,32672332	0,00087874	0,00879914
	Atp6-ps	4512,27124	2,5091279	0,7543291	3,326304	0,00088006	0,00880544
	Lrig1	77,9317164	1,28672814	0,38689373	3,32579216	0,00088168	0,00881468
	Kdm5b	1110,20295	0,58161475	0,17489493	3,32550947	0,00088257	0,00881668
	Shmt1	1281,02833	-0,5768646	0,17348437	-3,3251674	0,00088366	0,00882057
	Gtf3c1	412,759855	0,97543179	0,29351904	3,32323171	0,00088981	0,00887503
	Opa3	635,465275	0,52885507	0,15917258	3,32252628	0,00089206	0,00889052
	Dnttip1	1688,05908	-0,4533668	0,13656985	-3,3196699	0,00090124	0,0089679
	Arpc1b	45756,9489	-0,3670895	0,11057315	-3,3198797	0,00090056	0,0089679
	Ing3	851,412224	-0,6876568	0,20722895	-3,3183435	0,00090553	0,00898946
	Alg5	2907,69689	-0,4697122	0,14154397	-3,3184897	0,00090506	0,00898946
	Arf3	3595,43972	0,41618333	0,12541579	3,31842863	0,00090526	0,00898946
	Gm38009	11,658261	4,00680044	1,20776469	3,31753402	0,00090816	0,00900851
	Cox7b	3248,48689	0,56734545	0,17111909	3,31550053	0,00091479	0,00906722
	Gm28438	475,126138	3,12711776	0,9434302	3,31462545	0,00091766	0,00908856
	Kmt2e	7018,51032	0,40465692	0,12209774	3,31420477	0,00091904	0,00909515
	Cnot3	875,03624	0,63705877	0,19223402	3,31397511	0,0009198	0,00909553
	Dnajc21	867,022264	-0,469202	0,14160906	-3,3133615	0,00092182	0,00910842
	Gm49628	13,8943444	3,01715434	0,91108233	3,31161547	0,00092759	0,00915832
	Cdc25b	1178,39279	0,70996848	0,21441583	3,31117575	0,00092905	0,00915988
	Mrpl19	1538,09204	-0,6806377	0,20556037	-3,3111332	0,00092919	0,00915988
	Fahd2a	504,618349	-0,659013	0,19921941	-3,3079759	0,00093973	0,00925659
	Ndufa10	5091,99983	-0,4016218	0,1214454	-3,3070152	0,00094296	0,00928119
	Eif1	30046,4840	-0,3732085	0,11289806	-3,3057118	0,00094736	0,00931725
	Snx3	8591,35344	-0,4105055	0,1242095	-3,3049444	0,00094995	0,00933556
	Fkbp1a	15280,2380	-0,4041191	0,12232491	-3,3036536	0,00095434	0,00937139
	Gltp	9117,77325	-0,3751192	0,1136413	-3,3009059	0,00096373	0,00945511
	Mpv17l2	1160,11861	-0,4055985	0,1228816	-3,3007257	0,00096435	0,00945511
	Retreg3	402,146792	-0,7199998	0,21817026	-3,3001739	0,00096625	0,00946061
	Asrgl1	1065,78201	-0,4110423	0,12455339	-3,3001294	0,0009664	0,00946061
	Csnk1g2	2514,00225	0,57652433	0,17480238	3,29814914	0,00097324	0,00952025
	Zfp781a	82,1484511	1,06102735	0,32178292	3,29733896	0,00097606	0,00954041
	Phc3	475,980632	0,58490542	0,17740224	3,29705761	0,00097704	0,00954262
	Marveld2	474,449372	0,61313334	0,18599121	3,29657164	0,00097873	0,0095518
	Rcc1l	453,708995	-0,5627694	0,17079448	-3,2950093	0,00098418	0,00959769
	Ckap2l	1065,27759	0,50451469	0,15315467	3,2941516	0,00098719	0,00961963
	Ebi3	40,8797384	1,61903468	0,49170632	3,29268634	0,00099235	0,00966249
	Prc1	1794,87749	0,42494156	0,12908288	3,29200564	0,00099476	0,00967848
	H2-T22	7156,91745	-0,4694702	0,14264229	-3,2912412	0,00099746	0,00969739
	Pou2f2	268,04482	0,96958977	0,29467397	3,29038152	0,00100052	0,00971263
	Ift52	1848,50404	-0,4865765	0,14787901	-3,2903691	0,00100056	0,00971263
	Atp11c	172,674532	0,81507525	0,24791642	3,28770179	0,00101009	0,00979762
	Lamc2	546,341772	-0,7627149	0,2320272	-3,2871787	0,00101197	0,00980835
	Dipk1b	261,589946	-0,7323556	0,2228315	-3,2865892	0,00101409	0,0098214
	B4galt1	1222,89938	0,60840747	0,18516482	3,28576164	0,00101707	0,00984279
	Cpsf3	3974,21634	-0,4500477	0,13697992	-3,2855014	0,00101801	0,00984438
	Atp5f1e	2265,65454	0,67137683	0,20437289	3,28505814	0,00101961	0,00985238
	Mkrn1	6714,30013	-0,4615376	0,1405403	-3,2840232	0,00102337	0,00988111
	Mpdu1	1806,59652	-0,4650689	0,14166449	-3,2828898	0,00102749	0,00991339
	Rae1	4306,63026	-0,3780874	0,11518186	-3,2825255	0,00102882	0,00991867
	Ctu1	283,104103	-0,7242136	0,22064752	-3,2822196	0,00102993	0,0099219
	Ubald2	610,573606	-0,8296831	0,25293764	-3,2801883	0,00103738	0,00998025
	Taok2	288,199071	0,71877974	0,21913092	3,28013831	0,00103756	0,00998025
	Cd300a	17,7257182	3,80668456	1,16108019	3,27857162	0,00104334	0,01002822
	Adrm1	4762,45379	-0,3733956	0,11390451	-3,2781457	0,00104492	0,01003576
	Ube2g2	3709,87769	-0,4141679	0,12641143	-3,2763484	0,00105159	0,01009097
	Samsn1	11595,3959	-0,4121184	0,12579273	-3,2761701	0,00105225	0,01009097
	Mkrn2	3277,81029	-0,5237179	0,15999572	-3,2733243	0,0010629	0,01018543
	Zfp738	158,411882	0,95728705	0,29258013	3,27187986	0,00106835	0,01022989
	Abt1	1339,39126	-0,4735356	0,1447407	-3,2716132	0,00106936	0,01023183
	Kat2b	222,435512	1,01082657	0,30906867	3,27055662	0,00107336	0,01026239
	Chm	511,119051	0,60680376	0,18559224	3,26955342	0,00107717	0,0102911
	Pdpk1	640,680511	0,61178091	0,18719532	3,26814207	0,00108256	0,0103242
	Apbb1ip	581,16967	0,66167137	0,20247005	3,26799635	0,00108312	0,0103242
	Fdps	5209,18469	-0,5234843	0,16019499	-3,2677944	0,00108389	0,0103242
	Grb2	3472,10072	-0,5070299	0,15513016	-3,2684163	0,00108151	0,0103242
	Atrn	110,502592	1,0829677	0,33160016	3,26588418	0,00109123	0,01038631
	Ngdn	2894,13799	-0,4640656	0,14213136	-3,2650472	0,00109446	0,01040924
	Sec61a1	6242,67223	0,35613353	0,10910098	3,26425597	0,00109752	0,01043054
	Nmb	756,436798	-0,478584	0,14667899	-3,2627985	0,00110318	0,01046084
	Kat6a	476,66325	0,74650603	0,22877866	3,26300552	0,00110237	0,01046084
	Rac2	57809,9398	-0,431108	0,13212041	-3,2629934	0,00110242	0,01046084
	Ermardl1	217,256365	-0,8055249	0,24691132	-3,2624057	0,00110471	0,01046753
	Nudt21	4136,25862	-0,3341092	0,10242097	-3,2621168	0,00110584	0,01047039
	Tmem106b	990,012196	-0,4570478	0,14014631	-3,2612187	0,00110934	0,01049579
	Ccnl2	3812,82078	0,63044181	0,19338253	3,26007639	0,00111382	0,01053031
	Tmem184b	654,242578	0,59656382	0,1830271	3,25942898	0,00111637	0,01054612
	Hsd17b4	1427,04715	-0,3764571	0,11550497	-3,2592287	0,00111716	0,01054612
	Bod1l	1678,87089	0,43198661	0,13256847	3,25859244	0,00111966	0,01056194
	Mcfd2	1222,81588	-0,468493	0,14385451	-3,2567138	0,0011271	0,01062419
	Thyn1	1504,20243	-0,444978	0,13666624	-3,2559467	0,00113015	0,01064504
	Acin1	617,594275	0,57696412	0,1772966	3,25423128	0,001137	0,01069441
	Slc20a1	1153,4389	0,61561639	0,18917529	3,2542114	0,00113708	0,01069441
	Pygl	425,333532	0,62399819	0,19180524	3,25329066	0,00114077	0,01071838
	Lat	16734,2520	-0,4117374	0,12656558	-3,2531547	0,00114131	0,01071838
	Itk	7495,9104	0,372445	0,11453428	3,25182126	0,00114668	0,01074495
	Qpct	284,030437	-0,7159227	0,22013551	-3,2521907	0,00114519	0,01074495
	Samd4b	311,222662	0,96893009	0,29796509	3,25182421	0,00114667	0,01074495
	Dhx29	682,274911	0,68950871	0,21206967	3,2513311	0,00114866	0,01075556
	Zfp445	313,367811	0,93348708	0,28727336	3,24947319	0,00115619	0,01081809
	Slc37a2	1041,82826	-0,5493057	0,16909276	-3,2485466	0,00115996	0,01084539
	Glb1	1526,98079	-0,4125458	0,12707746	-3,2464124	0,00116869	0,01091899
	Cfap126	70,9150963	-1,6061606	0,49483981	-3,2458194	0,00117113	0,01093372
	Brms1	2276,53317	-0,362742	0,11179831	-3,2446108	0,00117611	0,01097215
	Cdkn2c	795,328583	-0,4440434	0,13691369	-3,2432355	0,00118181	0,01101716
	Lbr	6092,44438	0,3959597	0,1221026	3,24284428	0,00118343	0,01102421
	Sbno2	647,287455	0,53523057	0,16507014	3,24244336	0,0011851	0,01103164
	Atp6v1d	5082,77754	-0,4422309	0,13639714	-3,2422303	0,00118598	0,0110318
	Lpxn	12103,7966	-0,3658882	0,11293382	-3,2398463	0,00119594	0,0111163
	Nagpa	903,696115	-0,4740061	0,14631772	-3,2395671	0,00119711	0,01111905
	Pdrg1	3093,67598	-0,4780282	0,14783181	-3,2335948	0,00122243	0,01134588
	mt-Rnr2	14902,8828	1,86228884	0,57600659	3,23310338	0,00122453	0,01135711
	Psmc3	8761,61639	-0,4201331	0,1299665	-3,2326264	0,00122658	0,0113586
	Gnb1	15545,1811	-0,456208	0,14111688	-3,2328381	0,00122567	0,0113586
	Rbm43	875,534418	-0,4593214	0,14209739	-3,2324405	0,00122738	0,0113586
	Nfatc1	6260,01646	0,45448256	0,1406598	3,23107653	0,00123325	0,01140464
	Gm45220	26,6997873	2,27831901	0,70566676	3,22860468	0,00124396	0,01149529
	Gm8325	59,8825474	-2,6355794	0,81649816	-3,2279061	0,001247	0,01151501
	Hif1an	577,882575	0,65153969	0,2018633	3,22762828	0,00124821	0,01151783
	Gm28036	493,470391	0,99915055	0,30971932	3,22598716	0,00125539	0,01157566
	Tfpi	61,3271093	-1,2974288	0,40234568	-3,2246619	0,00126122	0,01162093
	Ifi209	5026,98489	0,37235323	0,11550301	3,22375337	0,00126522	0,01164941
	Entrep3	2982,76581	-0,3431823	0,10646498	-3,2234289	0,00126666	0,01165417
	Trmo	480,246257	-0,5503885	0,1708139	-3,222153	0,00127231	0,01169771
	Anxa6	20006,9776	-0,3414025	0,10597799	-3,2214471	0,00127545	0,01171
	Tmem131l	693,541853	0,54069676	0,16784331	3,22143761	0,00127549	0,01171
	Ice2	176,216497	0,87243698	0,27093464	3,2201013	0,00128145	0,01173926
	Tom1	522,193692	-0,5565526	0,17282577	-3,2203099	0,00128052	0,01173926
	Spcs3	5077,17027	0,43264695	0,13435105	3,22027228	0,00128069	0,01173926
	Dscam	10,0665737	4,77764173	1,48421169	3,21897595	0,00128649	0,01177693
	Ly86	37,386471	2,33365199	0,7252165	3,21786942	0,00129147	0,01181394
	Ago2	1125,23714	0,52723161	0,16399011	3,21502086	0,00130435	0,01192321
	Gm38257	23,6623458	2,33311444	0,72589281	3,21413083	0,0013084	0,01195163
	Rrp36	878,727913	-0,4430485	0,13787256	-3,2134636	0,00131144	0,01197082
	Cdk19	246,015655	0,8568313	0,26672515	3,21241292	0,00131625	0,01199744
	Srsf3	12666,1910	-0,3383366	0,10532142	-3,2124197	0,00131622	0,01199744
	Myl12b	19986,6987	-0,4012567	0,12493689	-3,2116749	0,00131964	0,01201967
	Qki	943,679501	0,43707734	0,13626478	3,20755906	0,00133867	0,01218426
	Sinhcaf	1731,52889	0,46324424	0,14443875	3,20720204	0,00134033	0,01219065
	Trerf1	61,9413217	1,57326431	0,4907066	3,20612017	0,00134538	0,01222782
	Rrn3	644,809631	0,47559361	0,14835193	3,20584711	0,00134666	0,01223067
	Mpp7	260,154364	0,73359213	0,22894563	3,2042199	0,00135429	0,01229122
	Gm6093	23,1201468	2,1031798	0,65647643	3,20374	0,00135655	0,01230293
	Rbp4	30,0354273	-3,6694299	1,14598631	-3,2019841	0,00136485	0,01236052
	Gm42979	15,1549246	2,56338699	0,80051239	3,20218278	0,0013639	0,01236052
	Zfp276	319,567676	0,63606641	0,19867587	3,20152822	0,00136701	0,01237127
	Tspyl2	268,329691	0,72987315	0,22807226	3,20018378	0,0013734	0,01242027
	Hvcn1	2171,88969	-0,4288874	0,13403968	-3,1997044	0,00137569	0,01243209
	Scamp2	3262,03546	-0,3437196	0,10744788	-3,1989424	0,00137933	0,01245613
	Gtf3c5	838,52005	0,43310499	0,13541675	3,19831169	0,00138235	0,01247454
	Entpd1	5969,27882	-0,6926654	0,21660216	-3,1978695	0,00138447	0,0124848
	Rnf111	542,014513	0,52580711	0,16446965	3,19698568	0,00138872	0,01251423
	H2-Aa	418,846038	2,23668442	0,69976055	3,19635682	0,00139175	0,0125292
	Nlrc5	1228,46505	0,52364683	0,16383256	3,19623171	0,00139235	0,0125292
	Pes1	3440,20214	-0,4479411	0,14015656	-3,1960053	0,00139345	0,01253016
	Tob2	1367,84119	0,88882637	0,2782265	3,19461439	0,00140018	0,01258178
	Dnmt1	1753,95343	0,48484414	0,15181557	3,19363902	0,00140492	0,01260369
	Scaper	350,705052	0,72513634	0,22707646	3,1933576	0,00140629	0,01260369
	Zbtb8os	1887,15628	-0,4868694	0,15246431	-3,1933338	0,0014064	0,01260369
	Nrbf2	1380,48403	-0,3723658	0,11660862	-3,1932962	0,00140659	0,01260369
	Stk11	295,663806	-0,9238235	0,28951738	-3,1909085	0,00141826	0,01268999
	Appl2	559,198397	0,50190445	0,15731163	3,1905107	0,00142022	0,01268999
	Helz	440,447658	0,64352195	0,20168195	3,19077608	0,00141891	0,01268999
	Myl12a	29098,3840	-0,4320739	0,13542057	-3,1906074	0,00141974	0,01268999
	Msra	841,260679	-0,5318014	0,16678684	-3,1885095	0,00143008	0,01276918
	Gm45606	130,506093	0,95595556	0,29993463	3,18721302	0,00143651	0,01281754
	Irf1	7096,38942	-0,3822682	0,11996898	-3,1863921	0,00144059	0,01282858
	Glud1	5315,82897	-0,3519173	0,110443	-3,1864154	0,00144048	0,01282858
	Gm37728	33,9017108	2,03321052	0,6380992	3,18635493	0,00144078	0,01282858
	Strap	4188,99278	-0,4242391	0,13317118	-3,1856673	0,00144421	0,01284772
	Ubxn8	814,182149	-0,5007253	0,15718804	-3,185518	0,00144495	0,01284772
	Rmdn1	120,264335	0,86638296	0,27201098	3,18510289	0,00144703	0,01285716
	Slc22a17	23,5153564	1,92829499	0,60572052	3,1834731	0,0014552	0,01291792
	Rassf6	100,808977	-1,1170641	0,35091019	-3,1833334	0,0014559	0,01291792
	Mtg1	635,449448	-0,5506839	0,17304207	-3,1823699	0,00146075	0,01295193
	Mief1	323,096427	0,75723371	0,23801717	3,18142477	0,00146553	0,01298519
	Clec4a3	16,6814013	2,39141395	0,75180229	3,18090807	0,00146814	0,01299024
	Gm48986	12,4054365	3,46989166	1,09080441	3,18103925	0,00146748	0,01299024
	Pou2f1	229,492123	0,86038034	0,27077251	3,17750252	0,00148549	0,01313462
	Calm3	4893,1352	-0,535206	0,16849272	-3,1764341	0,00149098	0,01317393
	Gtse1	379,477148	0,5900659	0,18586741	3,17466038	0,00150012	0,01324549
	Zswim6	132,26739	0,90706783	0,2859561	3,17205281	0,00151366	0,01335572
	Rhof	7122,43163	-0,3679486	0,11601516	-3,1715561	0,00151625	0,01336929
	Ccr8	4552,98632	-0,6410443	0,20221127	-3,170171	0,00152349	0,01342386
	Olr1	14,8515251	2,77935616	0,87700529	3,16914414	0,00152889	0,01346204
	Nup153	762,82255	0,64814685	0,20455746	3,16853194	0,00153211	0,01348107
	Gapdh	134964,1710	-0,4894145	0,15447187	-3,168308	0,00153329	0,01348212
	Dnajc8	6940,96408	-0,459655	0,14511184	-3,1675917	0,00153707	0,01350603
	Thsd7b	30,5850387	2,19684584	0,69392174	3,1658409	0,00154635	0,01357818
	Rack1	13629,8697	-0,4321858	0,13656989	-3,1645762	0,00155309	0,01362791
	Gm28187	11,353835	3,10712531	0,98191641	3,16434809	0,00155431	0,01362918
	Arpc4	11741,8832	-0,3502678	0,1107143	-3,1637087	0,00155773	0,01364972
	Zfpm1	294,275575	1,0622946	0,33588274	3,16269482	0,00156316	0,0136879
	Aff1	190,964329	1,12450189	0,35560087	3,16225856	0,00156551	0,01369898
	Got2	5240,87217	-0,462406	0,14626746	-3,1613731	0,00157027	0,01372178
	Phkb	341,221085	0,66925631	0,21168967	3,16149728	0,0015696	0,01372178
	Lrrc32	98,1857438	1,31042579	0,41466314	3,16021774	0,00157651	0,01376684
	Litaf	17286,8624	-0,4590699	0,14530673	-3,1593158	0,0015814	0,01380003
	Mrpl53	433,156054	0,65496424	0,20739917	3,15798878	0,00158862	0,01385348
	St7	473,807147	-0,5587167	0,17693581	-3,1577367	0,00158999	0,01385595
	Vamp2	1828,65322	0,55485777	0,17578671	3,1564261	0,00159715	0,01390882
	Sh3bp2	493,919496	1,16833685	0,37022275	3,15576732	0,00160077	0,01393072
	Pnkp	2009,97833	-0,4830988	0,15309531	-3,1555432	0,001602	0,01393188
	Pgm1	3725,85076	-0,4384666	0,13898585	-3,1547574	0,00160632	0,01395989
	Cd7	3982,72844	-0,5175429	0,16406439	-3,1545107	0,00160768	0,01396214
	Cd2bp2	1747,88489	-0,40129	0,12723117	-3,1540228	0,00161037	0,01396825
	Rbm4	1283,38014	-0,4077929	0,12929454	-3,153984	0,00161058	0,01396825
	Hsf2	33,8114056	1,68164981	0,53328282	3,15339209	0,00161385	0,01397752
	Fbln2	35,2727735	-2,1001006	0,66595991	-3,153494	0,00161329	0,01397752
	Dot1l	233,108913	0,75022155	0,23800047	3,1521852	0,00162054	0,01402585
	Uba6	559,199164	0,60646678	0,1924231	3,15173583	0,00162303	0,01403789
	Ppa2	1385,76959	-0,3660415	0,1161817	-3,1505955	0,00162938	0,01404497
	Inf2	79,3130545	1,72696375	0,54813765	3,15060234	0,00162934	0,01404497
	Hip1	828,105266	0,44799592	0,14218184	3,15086585	0,00162787	0,01404497
	Phf11a	713,872902	-0,6685628	0,21216142	-3,151199	0,00162602	0,01404497
	Zfp563	96,6275074	-0,9781543	0,31041698	-3,151098	0,00162658	0,01404497
	Tmem39b	505,618553	-0,6519389	0,20696642	-3,1499743	0,00163285	0,01406531
	Acd	2774,76966	-0,4548998	0,14442734	-3,149679	0,0016345	0,01407
	Dtx3	1769,88106	0,69836522	0,22190392	3,14715139	0,0016487	0,01418258
	Gm47664	9,72692276	3,39737449	1,07962883	3,14679861	0,00165069	0,01419009
	Nedd4	1036,67064	-0,3875892	0,12320117	-3,1459863	0,00165528	0,01420072
	Tomm6	2292,44667	-0,3467411	0,1102072	-3,1462655	0,0016537	0,01420072
	Baz2a	610,963471	0,70138892	0,2229407	3,14607844	0,00165476	0,01420072
	Psmb8	37686,4530	-0,4242403	0,13491139	-3,144585	0,00166323	0,01424004
	Adipor1	5849,02655	-0,3469241	0,11031283	-3,1449118	0,00166137	0,01424004
	Gm15500	955,334492	-0,5401726	0,17176984	-3,1447465	0,00166231	0,01424004
	Sdhb	12133,7097	-0,3405955	0,10833411	-3,1439358	0,00166692	0,01426205
	Eral1	934,747648	-0,4940704	0,15720959	-3,1427501	0,00167369	0,01430067
	Tspan14	2751,00085	-0,3665094	0,11661498	-3,1429015	0,00167282	0,01430067
	Psmc5	6789,18612	-0,4218097	0,13423139	-3,1424076	0,00167565	0,01430778
	Polr2m	7396,48786	-0,3093953	0,09854754	-3,1395537	0,00169205	0,01443818
	Cnih4	1041,87665	0,48430757	0,15438695	3,13697223	0,00170702	0,01455613
	Dcaf4	465,904009	-0,4871999	0,15543189	-3,1344911	0,00172153	0,01466994
	Dipk2a	886,644673	0,41617687	0,13283248	3,13309572	0,00172973	0,01472997
	Ccnt2	1328,85406	0,9511759	0,30370017	3,13195713	0,00173645	0,0147773
	Cct7	17624,0975	-0,3827777	0,12223731	-3,1314308	0,00173957	0,0147939
	Pmepa1	2180,37845	-0,4584564	0,14643435	-3,1307985	0,00174332	0,01480109
	Slc25a40	366,433496	0,7209971	0,23029911	3,13069864	0,00174391	0,01480109
	Gm37255	20,4270249	2,01904919	0,64486419	3,13096809	0,00174231	0,01480109
	Cnpy4	578,540408	-0,4951838	0,1581833	-3,130443	0,00174543	0,01480408
	Rrs1	726,034473	-0,4649527	0,14854088	-3,1301328	0,00174727	0,01480983
	Clta	3598,74397	-0,4303909	0,13752452	-3,1295579	0,0017507	0,01482894
	Rpl17	3911,01534	0,57811499	0,18477423	3,12876417	0,00175543	0,01485914
	Gm14399	12,3981996	4,95483804	1,58378561	3,12847775	0,00175714	0,01486372
	Glrx2	953,300976	-0,4549968	0,14549929	-3,1271412	0,00176515	0,01491402
	Ube2l6	1240,53787	-0,7184062	0,22974884	-3,1269199	0,00176648	0,01491402
	Rwdd4a	927,278072	-0,3997684	0,12785196	-3,1268066	0,00176716	0,01491402
	Dusp18	40,6358326	1,64486702	0,52607087	3,12670233	0,00176779	0,01491402
	Hmgcs1	3109,82072	0,43643256	0,13960891	3,12610823	0,00177136	0,01493426
	Zfp329	214,245334	0,71478697	0,22869619	3,12548705	0,00177511	0,01495591
	Esd	4813,72711	-0,3943861	0,1262658	-3,1234595	0,00178738	0,01503588
	Mtap	1437,54045	-0,3812093	0,1220487	-3,1234195	0,00178763	0,01503588
	Mlycd	592,192792	-0,4986185	0,15964307	-3,123333	0,00178815	0,01503588
	Ttf2	374,740176	0,5184391	0,16604	3,12237479	0,00179398	0,01506496
	Pum3	3049,19705	-0,5582898	0,17879286	-3,1225509	0,00179291	0,01506496
	Mospd3	1539,29087	-0,4706565	0,15075305	-3,1220361	0,00179605	0,01507233
	Galk2	1439,89738	-0,3812358	0,1221308	-3,1215371	0,0017991	0,01508793
	Psph	2605,64683	-0,3956988	0,12678344	-3,1210603	0,00180201	0,0151024
	Rbms1	5524,45449	-0,3568905	0,11436999	-3,1204908	0,0018055	0,01512165
	Prrt1	119,199507	-0,8625743	0,27669828	-3,1173823	0,00182465	0,01527196
	Zmat5	2161,76177	-0,400424	0,12849371	-3,1162927	0,0018314	0,0153184
	Zmym6	209,538914	1,3650753	0,43825038	3,11482974	0,00184051	0,01538444
	Aplp1	399,191895	-0,6315834	0,20279628	-3,1143738	0,00184336	0,01538705
	Ndufaf1	1060,29764	-0,4789103	0,15378289	-3,1141977	0,00184446	0,01538705
	Kbtbd2	1549,49202	0,37060516	0,11899397	3,11448685	0,00184265	0,01538705
	Il17ra	1756,00345	0,35840589	0,11509616	3,11396915	0,00184589	0,01538886
	Serbp1	8638,42879	-0,3623932	0,11643464	-3,1124171	0,00185562	0,01545986
	Hivep3	472,120109	0,61227418	0,19673922	3,11211038	0,00185755	0,01546578
	Mtss1	149,251721	1,36250109	0,43794052	3,11115556	0,00186357	0,01550571
	Ndufb2	1409,79308	0,53654543	0,17247322	3,11089131	0,00186524	0,01550943
	Cuedc2	2448,62556	-0,3546028	0,11402285	-3,1099276	0,00187133	0,01554994
	Prdx3	2518,21677	-0,3463486	0,11140214	-3,1089938	0,00187726	0,01557878
	Vps37b	14131,7918	0,41901602	0,13477215	3,10906987	0,00187677	0,01557878
	Edem3	138,332083	0,88361855	0,28434743	3,10753133	0,00188657	0,01564584
	Rras	685,324421	-0,5085919	0,16369916	-3,1068696	0,0018908	0,01567067
	Golga4	1023,79765	0,46917315	0,15105342	3,10600819	0,00189632	0,01568567
	Klhl25	1765,10425	-0,3909496	0,12586387	-3,1061302	0,00189553	0,01568567
	Eef1g	9068,61858	-0,4496681	0,14477286	-3,1060246	0,00189621	0,01568567
	Ndufa13	5794,50638	-0,3478401	0,11202394	-3,105051	0,00190246	0,01572628
	Pi4kb	144,656365	0,86730874	0,27942498	3,10390548	0,00190984	0,01577702
	Cd200r1	1496,08151	-0,5792096	0,18667947	-3,1026955	0,00191767	0,0158108
	Zeb2	462,595722	1,01465142	0,32699768	3,10293161	0,00191614	0,0158108
	Tmem201	324,053212	0,59076084	0,19039451	3,10282491	0,00191683	0,0158108
	Tmppe	202,257359	0,73481687	0,23689406	3,10187961	0,00192296	0,01584415
	Slc37a1	566,091731	0,67419203	0,21738218	3,10141351	0,00192599	0,01585883
	Zdhhc18	2373,15279	-0,5102263	0,16453988	-3,1009278	0,00192915	0,01587457
	Septin1	6112,5848	-0,4024545	0,12983363	-3,0997707	0,00193671	0,01592639
	H2aj	1775,20703	0,47807511	0,15426756	3,09899972	0,00194175	0,01595756
	Atp6v1h	2907,13467	-0,4296015	0,13870973	-3,0971261	0,00195407	0,01604838
	Ncoa3	850,384231	0,50521977	0,16313996	3,09684862	0,0019559	0,01605302
	Zfyve26	133,320687	0,84068863	0,27152543	3,09616904	0,00196039	0,01607947
	Elf1	4265,49456	0,34932867	0,11284862	3,09555104	0,00196448	0,01610261
	Adck2	490,708583	-0,5053225	0,16325385	-3,0953178	0,00196602	0,01610489
	Med8	2211,61689	-0,4178973	0,1351332	-3,0924843	0,00198489	0,01622802
	Plekhm2	63,7463962	1,34738113	0,4356459	3,09283559	0,00198254	0,01622802
	Atpaf2	1565,34218	-0,4364644	0,14113627	-3,0925033	0,00198476	0,01622802
	Gm49167	36,5575164	1,4568158	0,47140202	3,09038939	0,00199894	0,01633241
	Eid1	884,603434	-0,5386165	0,174364	-3,0890348	0,00200808	0,01639652
	Acsbg1	1695,78875	-0,5152556	0,16684312	-3,0882641	0,0020133	0,01642854
	Slc25a4	8621,41856	-0,3189706	0,10329659	-3,0879105	0,00201569	0,01643753
	Ptpn1	5487,12522	-0,3315828	0,10747001	-3,085352	0,00203311	0,0165625
	Cherp	1034,33653	0,61878573	0,20056082	3,08527719	0,00203363	0,0165625
	Pid1	13,5042228	3,74995413	1,21556527	3,08494674	0,00203589	0,01657029
	Hax1	2017,05457	-0,4009662	0,13005666	-3,083012	0,00204917	0,01665704
	Chchd10	1084,53773	-0,4920564	0,15959521	-3,0831528	0,0020482	0,01665704
	Rab2a	7565,82967	-0,3723221	0,12079509	-3,0822615	0,00205434	0,01668841
	Sh2b1	1095,02233	0,44287459	0,14378307	3,08015809	0,00206891	0,01679598
	Azi2	2312,00849	-0,4190512	0,13605903	-3,0799216	0,00207055	0,01679858
	Kansl1l	210,300764	0,97265411	0,31591182	3,07887845	0,00207781	0,01684675
	Gnpda2	2888,98964	-0,5000858	0,16249887	-3,0774725	0,00208764	0,01691562
	Mef2d	1430,09932	0,53655765	0,17441766	3,07628057	0,00209601	0,01697256
	Dtnbp1	1734,25982	-0,4706739	0,15303622	-3,0755717	0,00210099	0,01700212
	Dph3	1328,38749	0,55197117	0,17957031	3,07384428	0,0021132	0,01708769
	Kdm4a	197,16066	1,00240054	0,3261224	3,07369422	0,00211426	0,01708769
	Amd1	920,940814	0,45935346	0,14947282	3,07315709	0,00211807	0,01710759
	Rere	64,9019999	1,55205271	0,50554184	3,07007765	0,00214003	0,01727398
	Cnn2	24258,8823	-0,434873	0,14176553	-3,0675509	0,00215821	0,01739861
	Czib	886,493609	-0,4406465	0,14364767	-3,0675504	0,00215821	0,01739861
	2700062C07Rik	544,507067	-0,4669297	0,15223843	-3,0670947	0,0021615	0,0174141
	B4galt4	225,919577	-0,9580333	0,31251439	-3,0655654	0,00217259	0,01748871
	Rimoc1	272,419646	0,69064032	0,22529913	3,0654372	0,00217352	0,01748871
	Mid1	23,8567043	2,10043815	0,68547342	3,06421532	0,00218242	0,01754918
	Ap1m1	3551,07805	-0,3518429	0,11483546	-3,0638867	0,00218482	0,01755735
	Pacs1	888,312044	0,69792358	0,2278082	3,06364562	0,00218658	0,01756039
	Cops9	1342,90447	0,61936801	0,2022644	3,06217011	0,00219739	0,01763603
	Pafah1b2	2368,99292	-0,364493	0,11909806	-3,0604449	0,00221008	0,01772675
	Gm37215	11,305186	3,61332257	1,18107452	3,05935191	0,00221816	0,01778032
	Atraid	1932,39174	-0,5072946	0,16603181	-3,0554062	0,00224756	0,01798911
	Pfdn6	1952,97902	-0,4034184	0,13202613	-3,0555953	0,00224614	0,01798911
	Btg1	23139,1173	-0,3612388	0,11823404	-3,0552858	0,00224846	0,01798911
	Gm4204	369,584739	-0,5770218	0,1888882	-3,0548323	0,00225186	0,01800499
	Akap12	464,600975	-0,4652757	0,1523517	-3,0539581	0,00225844	0,01804617
	Igf1r	10,7757107	3,49282385	1,14394574	3,05331251	0,0022633	0,01806512
	Ercc4	517,180922	0,50747607	0,16620763	3,05326577	0,00226365	0,01806512
	Taf1	557,644773	0,48717573	0,15957598	3,05293896	0,00226612	0,01807345
	Slc43a2	550,332443	-0,5002732	0,16393256	-3,0517012	0,00227549	0,01812537
	Ncmap	124,166744	-1,0766696	0,35280622	-3,0517308	0,00227526	0,01812537
	Gm10177	41,3556672	1,4912295	0,48869307	3,05146442	0,00227728	0,01812829
	Hmmr	1135,5616	0,46191354	0,15139961	3,05095586	0,00228114	0,01814617
	Sh3bgrl3	36794,0901	-0,4211238	0,13803752	-3,0507923	0,00228238	0,01814617
	Kif18b	688,830109	0,48457596	0,15887286	3,0500864	0,00228776	0,01817749
	Tex261	4367,22228	-0,4006543	0,13137291	-3,0497485	0,00229033	0,01818657
	Gm17334	575,437223	1,08698203	0,35658157	3,04834044	0,00230109	0,01826059
	Atp5mj	1397,61611	0,55092672	0,18076965	3,04767265	0,00230621	0,01826697
	Cd28	8587,51205	0,40665526	0,13342618	3,04779207	0,00230529	0,01826697
	Xcl1	9061,77988	0,73726354	0,24190911	3,04768815	0,00230609	0,01826697
	Cysltr1	35,3454297	1,67496797	0,54970487	3,04703136	0,00231114	0,01828317
	Afp	150,205316	-1,1037726	0,36224031	-3,0470727	0,00231082	0,01828317
	Popdc2	107,35554	-1,5075231	0,4948698	-3,0463025	0,00231675	0,01831614
	Ralgds	576,329539	0,52661206	0,17290909	3,04560081	0,00232216	0,0183361
	Tecr	9086,73475	-0,4270552	0,14021225	-3,0457764	0,0023208	0,0183361
	Armh3	234,01369	0,63293893	0,2079025	3,04440265	0,00233143	0,01839786
	Pdlim2	2332,88168	-0,3730191	0,12253946	-3,0440737	0,00233398	0,01840654
	Slc3a2	11840,8550	-0,3436481	0,11292025	-3,0432817	0,00234013	0,01844361
	Dpy19l1	1077,46707	0,45868836	0,15074475	3,04281482	0,00234377	0,01846079
	Ap1s1	3627,51495	-0,3994597	0,13135114	-3,0411591	0,00235669	0,0185511
	Tnpo2	242,997495	0,64077609	0,21073706	3,04064257	0,00236074	0,01855994
	Plekhg3	68,4985893	1,15679981	0,38042908	3,04077655	0,00235969	0,01855994
	Spsb3	2288,82784	-0,4090945	0,13458768	-3,0396132	0,00236882	0,01859385
	Cdipt	5425,85433	-0,4234268	0,13930289	-3,0396124	0,00236883	0,01859385
	Lamtor1	3617,14576	-0,477725	0,15717048	-3,0395338	0,00236945	0,01859385
	Itpa	1464,79474	-0,4423748	0,1455503	-3,0393262	0,00237108	0,01859518
	Dcun1d3	229,708414	0,71834496	0,23641243	3,03852448	0,0023774	0,01863322
	Slc13a3	29,0878933	-2,2190596	0,73043455	-3,0379992	0,00238155	0,01865422
	Supt5	3186,88265	0,39474327	0,12995303	3,03758423	0,00238483	0,01866841
	Peds1	5842,64792	-0,3211783	0,10577793	-3,0363453	0,00239465	0,01873374
	Lap3	1081,6336	-0,4591782	0,15125964	-3,0356956	0,00239982	0,01875105
	AI467606	3091,12206	-0,3638709	0,11986239	-3,035739	0,00239947	0,01875105
	Flot1	1930,59781	-0,5337479	0,17588193	-3,0346944	0,0024078	0,01880183
	Hdhd5	1326,52231	-0,4311585	0,1421281	-3,0335908	0,00241662	0,01884755
	Gm42576	51,2231043	1,90623857	0,62837024	3,03362327	0,00241636	0,01884755
	Pgs1	1333,29551	-0,4546623	0,14989441	-3,0332175	0,00241961	0,01884801
	Chd1	857,653161	0,56306001	0,18564287	3,033028	0,00242113	0,01884801
	Atr	308,467058	0,91273772	0,30092115	3,03314581	0,00242019	0,01884801
	Tmem192	2461,78474	-0,3820608	0,12606332	-3,0307051	0,00243983	0,01896472
	Tmem203	315,083179	-0,5543804	0,182927	-3,0306098	0,0024406	0,01896472
	Chmp1b	1774,19922	-0,3572789	0,11787846	-3,0309087	0,00243819	0,01896472
	Msrb2	228,581143	-0,7114482	0,23489764	-3,0287584	0,00245561	0,01906965
	Rbm26	685,341477	0,53426271	0,17642804	3,0282189	0,00246	0,01908039
	Kdm3a	1382,52605	0,58979144	0,19476437	3,02823076	0,0024599	0,01908039
	2310011J03Rik	2156,01159	-0,3384131	0,11176101	-3,0280071	0,00246172	0,01908211
	Ctse	157,251424	-1,7307502	0,57166661	-3,0275518	0,00246544	0,01909922
	Ndufb6	2355,79017	0,37780528	0,12481379	3,02695145	0,00247034	0,01912553
	Rpl7l1	4750,90654	-0,4407042	0,1456101	-3,0266046	0,00247317	0,01913582
	Nap1l4	7226,39949	-0,4361147	0,14421019	-3,0241598	0,00249325	0,01927939
	Ecsit	1633,0968	-0,3516087	0,11627722	-3,0238828	0,00249553	0,0192853
	Spdl1	313,109368	0,58133809	0,19232356	3,02270874	0,00250523	0,0193485
	Fam234b	444,021675	0,56529511	0,18721361	3,01951936	0,00253176	0,01953178
	Ubn1	951,990307	0,41616403	0,13782612	3,01948604	0,00253204	0,01953178
	Ldlrad4	702,177777	-0,6052905	0,20049514	-3,0189784	0,00253629	0,01955266
	Gigyf2	563,24841	0,51313371	0,16999236	3,01856928	0,00253971	0,0195672
	Dnaja2	5101,58056	-0,3937598	0,13047275	-3,0179468	0,00254494	0,01959554
	Lemd3	207,05672	0,75891848	0,2514864	3,01773173	0,00254674	0,01959757
	Dnajc27	62,4086474	1,2268742	0,40669197	3,01671608	0,00255529	0,01965144
	Zbtb25	1700,60932	-0,3815406	0,12649113	-3,016343	0,00255844	0,01966372
	Ddx23	146,997266	1,01790595	0,33760646	3,01506658	0,00256923	0,01971087
	Zfp281	945,074785	0,47309551	0,15689494	3,01536499	0,0025667	0,01971087
	Lrrtm2	11,602264	2,74568283	0,91064501	3,01509678	0,00256897	0,01971087
	Arg1	253,42221	2,95392474	0,98003411	3,014104	0,00257739	0,01976158
	Pop4	1502,17371	-0,4265701	0,1415635	-3,0132777	0,00258442	0,01979157
	ENSMUSG00000035310	877,596983	0,48404688	0,16063216	3,01338702	0,00258349	0,01979157
	Lta4h	8661,66448	-0,407621	0,13530206	-3,0126739	0,00258957	0,01981699
	Erp44	7395,02297	-0,3547867	0,11777064	-3,0125223	0,00259086	0,01981699
	Gstm4	238,04322	-0,6961792	0,23114202	-3,0119112	0,00259609	0,01983303
	Ociad1	4809,63816	-0,6393891	0,2122799	-3,0120098	0,00259524	0,01983303
	Ppif	1080,98266	-0,3777253	0,12542068	-3,0116669	0,00259818	0,01983706
	Tbxas1	13,4170852	3,11684322	1,03500834	3,01141845	0,0026003	0,01984137
	Flna	2517,88178	-0,5923899	0,19680751	-3,0099964	0,00261251	0,01992253
	Idi1	2970,98917	0,35357597	0,11747459	3,00980801	0,00261413	0,01992293
	Mdh1	18844,9183	-0,384639	0,12789035	-3,0075687	0,00263347	0,0200499
	Prkar2a	426,012513	0,5287757	0,17581825	3,00751315	0,00263395	0,0200499
	Ebna1bp2	3960,01685	-0,484297	0,16108573	-3,0064548	0,00264313	0,02010777
	Nop58	2969,9736	0,38523272	0,12827357	3,00321209	0,00267146	0,02031111
	Dab2	20,9870753	2,82934678	0,94231406	3,00255181	0,00267726	0,02034304
	Josd1	986,441274	0,45154059	0,15047072	3,0008536	0,00269224	0,0204446
	Hsd11b1	6152,04843	-0,6177285	0,20590103	-3,0001232	0,0026987	0,0204692
	Uhrf2	2515,02024	0,45238026	0,15077881	3,00029073	0,00269722	0,0204692
	Vps4b	4803,79113	-0,4275593	0,14256405	-2,9990678	0,00270807	0,02052798
	Prf1	35034,9917	-0,588201	0,19614338	-2,9988319	0,00271017	0,02053162
	Pepd	2086,71271	-0,4791007	0,15978273	-2,9984511	0,00271356	0,02054504
	Gm43481	271,711027	2,61974219	0,87398416	2,99747102	0,0027223	0,02059893
	Psmb10	4347,39228	-0,3967817	0,13242263	-2,9963286	0,00273252	0,02066395
	Thumpd2	215,782051	-0,7019246	0,23428161	-2,996072	0,00273482	0,02066905
	Phb2	6766,47023	-0,3533581	0,11797529	-2,995187	0,00274277	0,02071457
	Rps21	369,254477	0,70989645	0,23702539	2,99502281	0,00274424	0,02071457
	Arrdc3	606,933249	-0,6053435	0,20212769	-2,9948568	0,00274574	0,02071457
	Blm	230,463229	0,95642169	0,31943652	2,99408998	0,00275265	0,02074156
	Smim7	2387,20471	-0,4304009	0,14375848	-2,9939163	0,00275422	0,02074156
	Gm10123	2701,23481	-0,425754	0,14218918	-2,9942782	0,00275095	0,02074156
	Slu7	3578,94929	-0,4316612	0,14420512	-2,9933833	0,00275903	0,0207532
	Ctnnbl1	2701,12443	-0,4189945	0,13997207	-2,9934147	0,00275875	0,0207532
	Trappc9	603,732055	0,47508232	0,15878705	2,99194633	0,00277205	0,02083879
	B230219D22Rik	469,29395	0,48785511	0,16310979	2,99096151	0,00278101	0,02089374
	Setdb1	333,747942	0,57009611	0,19063737	2,99047414	0,00278545	0,02091474
	Emsy	789,413399	0,63379512	0,21205434	2,98883346	0,00280045	0,02101494
	Sirt2	3785,54964	-0,349695	0,1170148	-2,988468	0,0028038	0,02101525
	Arhgap12	486,884587	0,50901958	0,17031909	2,9886231	0,00280238	0,02101525
	Fhip1b	498,2499	0,6088235	0,20383417	2,986857	0,00281862	0,02111384
	Polg2	515,151688	-0,5096257	0,17063885	-2,9865751	0,00282122	0,02111529
	Exoc2	1885,44076	0,42044274	0,14078225	2,9864755	0,00282213	0,02111529
	Sun2	128,433895	1,73518873	0,58112554	2,98591027	0,00282736	0,0211419
	Zfyve19	849,282805	-0,5258738	0,17618634	-2,9847591	0,00283802	0,02120912
	Iscu	2543,63928	-0,4680437	0,15682795	-2,9844402	0,00284098	0,02121876
	Katna1	3342,50107	-0,3858866	0,12934086	-2,9834859	0,00284985	0,02127252
	Gvin3	391,437958	0,70997998	0,2379921	2,98320819	0,00285244	0,02127933
	Mapk8ip3	382,919777	0,72197523	0,24209589	2,98218709	0,00286197	0,0213379
	Atp5f1a	22485,0215	-0,3249055	0,10897979	-2,9813368	0,00286993	0,02137214
	Stoml2	3121,26798	-0,3839622	0,12878431	-2,9814359	0,002869	0,02137214
	Ifi214	1827,96571	0,45072418	0,15120794	2,98082354	0,00287474	0,02139544
	Mfsd1	2002,78824	-0,4002821	0,13432111	-2,9800385	0,00288212	0,02143778
	Phax	1502,41273	-0,4394963	0,14757478	-2,9781258	0,00290017	0,02155939
	Tmem175	1703,30482	-0,421436	0,14152758	-2,9777659	0,00290358	0,0215721
	Creb3l1	244,124913	-0,5839419	0,19615836	-2,97689	0,00291189	0,02162117
	Ubap2l	4593,1932	0,33804638	0,11358107	2,97625637	0,00291791	0,02165323
	Kif2c	991,000427	0,46397843	0,15596374	2,9749122	0,00293072	0,02172427
	Atp6ap2	3704,84903	-0,3581827	0,12040186	-2,9748935	0,0029309	0,02172427
	B930018H19Rik	26,8256789	-1,9113765	0,64278	-2,9736091	0,0029432	0,02180267
	Abcc1	392,845378	0,91200276	0,30675144	2,97310021	0,00294808	0,0218134
	Ilk	8818,09435	-0,273367	0,09194205	-2,9732531	0,00294661	0,0218134
	Tspan3	1364,78211	-0,3857599	0,12976265	-2,9728118	0,00295085	0,02182119
	Smu1	8329,41314	-0,3878054	0,13049678	-2,9717625	0,00296096	0,02188316
	Nup210	1401,80368	0,569878	0,19178343	2,97146632	0,00296381	0,02189153
	Zfp346	248,072886	0,5980839	0,20142108	2,96932123	0,00298458	0,02203213
	Ube2i	11210,0569	-0,332171	0,11187824	-2,9690401	0,00298732	0,02203948
	Thap2	103,266331	1,11413613	0,37537493	2,96806216	0,00299684	0,02209689
	Actg2	27,4779295	-2,4421977	0,82287647	-2,9678789	0,00299862	0,02209723
	Gbp5	366,43966	0,62523633	0,21068285	2,96766596	0,0030007	0,02209972
	Msr1	58,1657377	4,32860344	1,45970135	2,96540346	0,00302286	0,02225002
	Pus1	703,23973	-0,4450914	0,15012594	-2,9647864	0,00302893	0,02228177
	Anln	265,638256	0,60362898	0,20362995	2,96434287	0,0030333	0,022301
	Cntn1	12,2091983	3,20618002	1,08202888	2,96311873	0,00304539	0,02237693
	Sec61b	2563,27738	0,54081792	0,18253307	2,96284894	0,00304806	0,02238359
	Eif3l	5894,91933	-0,3426707	0,11570438	-2,9616055	0,0030604	0,02246119
	Tle5	14580,2473	-0,310582	0,10487759	-2,9613761	0,00306268	0,02246494
	Ncoa1	376,118122	0,6361185	0,2148932	2,96016112	0,00307478	0,02254071
	Rdx	2602,29982	0,40628308	0,13728004	2,95952036	0,00308118	0,0225746
	Dnpep	2066,78163	-0,3304569	0,11174537	-2,9572314	0,00310415	0,02269118
	Xylt1	32,5018576	1,52028556	0,51409244	2,95722215	0,00310424	0,02269118
	Stim1	677,194637	0,57928481	0,1958745	2,95742847	0,00310217	0,02269118
	Gm43411	12,4550545	2,51032535	0,84880589	2,95747873	0,00310166	0,02269118
	Flot2	2022,05329	-0,3561843	0,12047931	-2,9563936	0,0031126	0,02273915
	Tmem181a	616,527511	-0,4858971	0,16441211	-2,9553605	0,00312304	0,02280232
	Ap5s1	512,922336	-0,481397	0,16289962	-2,9551758	0,00312491	0,02280286
	Ccdc93	356,405217	-0,5003555	0,16936958	-2,9542233	0,00313457	0,02286022
	Mtmr3	706,680824	0,50915368	0,17243171	2,95278459	0,00314922	0,02295385
	Ndufs3	3499,90942	-0,3714584	0,12583735	-2,9518929	0,00315832	0,02300703
	Adh5	4451,41334	-0,3362318	0,11391157	-2,9516911	0,00316039	0,02300887
	Snx27	397,46364	0,53917314	0,1826924	2,95126203	0,00316478	0,02302765
	Praf2	1197,66071	-0,3516732	0,11920721	-2,9501002	0,00317671	0,02310119
	Nfkb2	2656,03738	0,45744049	0,15508598	2,94959284	0,00318193	0,02312591
	Slc25a1	1193,82149	-0,5309239	0,18005835	-2,9486214	0,00319195	0,02317219
	1600020E01Rik	352,370054	0,53989174	0,18309704	2,94866454	0,0031915	0,02317219
	Pik3r5	871,886966	0,48190333	0,16350294	2,94736798	0,00320492	0,02325304
	Cldn6	10,4182273	-4,1588356	1,41135501	-2,946697	0,00321188	0,02329024
	Gm37648	319,284761	1,1345337	0,38528269	2,94467861	0,0032329	0,02342932
	Cd300ld	16,3432928	3,6679119	1,24600304	2,94374235	0,0032427	0,0234869
	Apeh	2524,89028	-0,4298796	0,14605363	-2,9432997	0,00324734	0,02349478
	9830144P21Rik	36,2313036	1,46555006	0,49792995	2,94328562	0,00324749	0,02349478
	Degs1	6938,90161	-0,3738846	0,12709743	-2,9417165	0,00326399	0,0236007
	Neurl3	3982,41628	0,55665934	0,18931511	2,94038524	0,00327804	0,02367538
	Ercc6	480,855423	0,99760654	0,33927355	2,94041941	0,00327768	0,02367538
	Runx2	1456,3644	0,60221387	0,20486268	2,93959775	0,00328639	0,02372214
	Polr2k	1101,92668	0,60421194	0,20556206	2,93931639	0,00328937	0,0237302
	Myo9b	572,081222	0,54109969	0,18413943	2,9385325	0,0032977	0,02377678
	Pdcl3	2701,28101	-0,460576	0,1567677	-2,9379518	0,00330388	0,02380784
	Gas2l3	90,5488012	1,63293751	0,55587166	2,93761603	0,00330746	0,02382012
	Fbxl17	678,108904	-0,5334753	0,18164788	-2,9368652	0,00331548	0,02386432
	Huwe1	681,021372	0,69634743	0,23721089	2,93556269	0,00332943	0,02395117
	Ube2d1	1027,88549	-0,3962418	0,13508405	-2,933298	0,00335382	0,02409928
	Nol7	2663,41076	-0,4323803	0,14739978	-2,9333849	0,00335288	0,02409928
	Gm20939	197,938644	0,65737395	0,2241306	2,93299507	0,00335709	0,02410916
	Ahi1	415,468758	0,76527665	0,26096707	2,9324644	0,00336284	0,02413675
	Cbx7	314,808436	0,62420168	0,21288659	2,93208554	0,00336694	0,02415256
	Exoc6b	189,268909	0,89829032	0,30651256	2,93068029	0,00338221	0,02424838
	Smap2	2806,70224	-0,3438456	0,11734772	-2,9301428	0,00338806	0,02427666
	Diaph2	223,794714	0,63914348	0,21816901	2,92957962	0,00339421	0,02430697
	Nubp2	4217,17334	-0,3301218	0,11272819	-2,9284763	0,00340628	0,02437966
	Tsr2	592,190871	-0,5035749	0,17198736	-2,9279762	0,00341176	0,02440515
	Bag5	1170,27765	-0,461061	0,15752223	-2,9269585	0,00342295	0,02445759
	Rpl3	23231,1236	-0,3458952	0,11817262	-2,9270334	0,00342212	0,02445759
	Sec24a	504,961707	0,56546392	0,19325482	2,92600165	0,00343349	0,02451723
	Cdk5rap2	351,739225	0,59823212	0,20446432	2,925851	0,00343515	0,02451723
	C1qbp	3014,87992	-0,32682	0,11172576	-2,9251979	0,00344237	0,02453886
	Plxdc2	795,011709	0,47438234	0,16221396	2,92442371	0,00345095	0,02453886
	Ufsp2	2032,57289	-0,4381395	0,14977996	-2,9252213	0,00344211	0,02453886
	Abca7	306,95076	0,6049545	0,2068513	2,9245864	0,00344914	0,02453886
	Socs5	111,308703	0,92733662	0,31709228	2,92450078	0,00345009	0,02453886
	Ercc6l	213,588739	0,61373707	0,20987094	2,92435463	0,00345171	0,02453886
	Ube4a	452,954568	0,48423638	0,16558323	2,92442892	0,00345089	0,02453886
	Mrps7	2152,42389	-0,4085537	0,1397307	-2,9238651	0,00345715	0,02456373
	Ube3a	2072,50258	0,36355393	0,12435463	2,92352551	0,00346092	0,02457678
	Zfp512	1184,49023	0,74891486	0,25619041	2,92327441	0,00346371	0,02458286
	Yme1l1	1614,25299	0,40344138	0,13804345	2,92256811	0,00347158	0,02461117
	Slc66a3	4681,80464	-0,3362777	0,1150616	-2,9225887	0,00347135	0,02461117
	Rbm8a	3976,21841	-0,3595202	0,12303451	-2,9221084	0,00347671	0,02462643
	Ndufb1	848,985204	0,57747774	0,19762913	2,92202749	0,00347761	0,02462643
	Pycr2	2227,35254	-0,5444977	0,1863813	-2,9214181	0,00348442	0,02466091
	Mir17hg	53,1367337	1,5577932	0,53334445	2,92080138	0,00349132	0,02469601
	Incenp	1569,5120	0,50027935	0,17129883	2,92050655	0,00349463	0,02470562
	Ppp6c	2783,60041	-0,3569866	0,12226397	-2,9198017	0,00350254	0,02474778
	Plod3	462,707742	-0,59607	0,20418808	-2,9192202	0,00350908	0,02476644
	Gm38062	38,3617766	1,87839084	0,64344492	2,91927215	0,0035085	0,02476644
	Fbxo30	726,608597	0,65313733	0,22382244	2,91810481	0,00352166	0,02482844
	Gm47662	65,1845317	1,18920996	0,40752965	2,91809428	0,00352178	0,02482844
	4933407K13Rik	39,3283293	1,47144593	0,50445127	2,91692384	0,00353502	0,02490797
	Nek6	2741,01581	-0,5370285	0,18411913	-2,9167447	0,00353705	0,02490845
	Mtmr9	661,869819	-0,4492291	0,15412728	-2,9146629	0,00356073	0,02506129
	Pgrmc1	3074,57048	-0,3181126	0,10917152	-2,913879	0,00356968	0,0250901
	Dctn2	3032,17568	-0,4807439	0,16498343	-2,9138917	0,00356954	0,0250901
	Rad54b	279,016839	0,75746021	0,25995742	2,91378571	0,00357075	0,0250901
	Clptm1l	5951,14574	-0,3086957	0,10595924	-2,9133438	0,00357581	0,02511174
	Zfp382	334,008805	0,87158605	0,29932749	2,91181426	0,00359336	0,02522107
	Aip	5006,49701	-0,3114916	0,10704961	-2,9097877	0,00361674	0,02537116
	H2-K1	95671,8016	-0,3095028	0,10643498	-2,9079052	0,00363859	0,02551029
	Trp53rka	825,608827	-0,4778228	0,16437949	-2,9068275	0,00365114	0,02558421
	Il12rb1	1076,77975	-0,5331262	0,18341673	-2,9066389	0,00365335	0,02558551
	Pdcd2	738,745153	-0,4232954	0,14566928	-2,9058659	0,00366238	0,02563466
	Dars1	5913,98318	-0,3602131	0,12399091	-2,9051575	0,00367068	0,02567861
	Zc3h15	3796,97804	-0,3399446	0,11706151	-2,9039831	0,00368448	0,0257491
	Osgin1	3234,90394	-0,580663	0,19995594	-2,9039546	0,00368482	0,0257491
	Il1b	388,618867	2,76509142	0,95236253	2,90340216	0,00369132	0,02578038
	Zcchc17	3116,95685	-0,5314847	0,18311786	-2,9024186	0,00370293	0,02583305
	Iah1	1067,12752	-0,4459871	0,15365851	-2,9024563	0,00370249	0,02583305
	Pik3cd	3791,56073	0,43320447	0,14927824	2,9019935	0,00370796	0,02585393
	Rsl24d1	1479,62708	-0,3499875	0,12061601	-2,9016667	0,00371183	0,0258667
	Ppfibp1	302,365763	0,71198837	0,24542233	2,90107414	0,00371886	0,02590145
	Nsa2	2029,32137	-0,3863214	0,13318674	-2,9005997	0,00372449	0,02592648
	Rpe	2142,21812	-0,3665281	0,1264258	-2,8991558	0,00374169	0,02603191
	Csk	1319,4092	-0,5783914	0,19952283	-2,8988732	0,00374506	0,02604111
	Luzp1	200,51151	0,86225256	0,29779486	2,89545814	0,00378606	0,02630681
	D5Ertd579e	824,441418	-0,4134231	0,14278888	-2,8953452	0,00378742	0,02630681
	Skap1	12321,6295	-0,2919502	0,10087411	-2,8942034	0,00380122	0,02638823
	Usp7	1080,7572	0,43398092	0,14997354	2,89371648	0,00380712	0,02640198
	Tmem69	128,488994	0,75132274	0,25964115	2,89369667	0,00380736	0,02640198
	Spns3	98,896647	-0,8911892	0,30813159	-2,8922356	0,00382511	0,0265106
	Mri1	1647,14941	0,4134048	0,14298219	2,89130266	0,00383648	0,02657493
	Eci1	1973,82855	-0,3791591	0,13120196	-2,8898892	0,00385378	0,02666669
	Rab29	1146,24845	-0,4927278	0,17051882	-2,8895803	0,00385757	0,02666669
	Osbpl9	3021,66615	-0,3470994	0,12012295	-2,8895341	0,00385813	0,02666669
	F8a	516,683636	-0,5572084	0,19281438	-2,8898694	0,00385402	0,02666669
	Rnf114	6162,16768	-0,2924941	0,10124631	-2,8889362	0,00386548	0,0267029
	H1f2	245,109084	-0,6345875	0,21977895	-2,8873898	0,00388453	0,02681992
	Emb	4188,34953	0,64752026	0,22432888	2,88647752	0,00389581	0,02686858
	Aurka	1080,32488	0,43880403	0,15201543	2,88657565	0,00389459	0,02686858
	Ugt1a10	400,174236	0,71218262	0,2468201	2,885432	0,00390877	0,02694334
	Polk	753,141189	0,41160272	0,14266436	2,88511242	0,00391274	0,02695608
	Mmp24os1	864,694091	-0,4261699	0,14775321	-2,8843361	0,0039224	0,02700797
	Wdr83os	2011,16764	-0,4108674	0,14249506	-2,8833799	0,00393433	0,02707542
	Rel	1608,03512	0,46444063	0,16110861	2,8827798	0,00394183	0,02710956
	Psmg4	347,591785	0,65135753	0,22595855	2,88264164	0,00394356	0,02710956
	Vipas39	804,064347	-0,4333634	0,15035831	-2,8822042	0,00394904	0,02713254
	Chaf1b	1994,7416	-0,4150007	0,14401416	-2,8816657	0,00395579	0,02716424
	Ino80e	2275,47271	-0,391222	0,13580081	-2,8808522	0,00396602	0,02721973
	Zc3h18	336,282082	0,67921351	0,23581365	2,88029777	0,003973	0,0272382
	Tardbp	2424,71604	0,33410652	0,11599471	2,88036003	0,00397221	0,0272382
	Paics	6045,52758	-0,3184969	0,1105949	-2,8798518	0,00397862	0,02726204
	Pithd1	2030,20037	-0,4151733	0,1442493	-2,8781652	0,00399996	0,02736392
	Gm43237	15,8987652	2,31835502	0,80547972	2,87822893	0,00399915	0,02736392
	ENSMUSG00000115902	181,002747	0,91288662	0,31715926	2,87832243	0,00399796	0,02736392
	Cyb561d1	279,367964	-0,7167822	0,24909744	-2,8775174	0,00400818	0,02740541
	Dnajc18	467,942244	-0,5668737	0,19701693	-2,8772844	0,00401114	0,02741089
	Smpd2	585,057552	-0,5266194	0,18313488	-2,8755822	0,00403283	0,0275443
	Ppia	76117,0302	-0,3519713	0,12240761	-2,8754036	0,00403511	0,02754507
	Ebp	4411,88731	-0,3429169	0,11933231	-2,8736301	0,00405784	0,02767045
	Alg3	1377,69309	-0,4720934	0,16427554	-2,8737898	0,00405579	0,02767045
	Cnst	477,993844	0,57625032	0,20068906	2,87135885	0,00408711	0,02785511
	Chst11	273,425086	-0,6292496	0,21920749	-2,8705662	0,00409737	0,0278951
	Ppfia1	540,956738	0,54380533	0,18943106	2,87072941	0,00409526	0,0278951
	Tnfrsf26	71,2681108	1,24834252	0,43495482	2,87005097	0,00410406	0,02792562
	Mrpl58	2013,72033	-0,3194197	0,11130843	-2,869681	0,00410886	0,02792838
	Dock8	2506,66589	0,52124384	0,18163001	2,86981118	0,00410717	0,02792838
	Gm37520	11,3557954	2,51438407	0,87629399	2,86933848	0,00411331	0,02794368
	Brd8	2113,18456	0,40961282	0,14281195	2,86819704	0,00412818	0,0280297
	Ppp2r3a	72,4530982	1,12300627	0,39167814	2,86716611	0,00414166	0,02810615
	Serhl	929,38466	-0,3906382	0,13628039	-2,8664301	0,0041513	0,02815654
	Sgk1	913,518101	-0,4044023	0,14112122	-2,8656376	0,0041617	0,02821204
	Armc10	1094,89577	-0,3993452	0,13938471	-2,8650578	0,00416933	0,02824866
	ENSMUSG00000106106	3720,65276	2,17803013	0,76040889	2,86428808	0,00417948	0,02830231
	Usp19	1059,61398	0,50524944	0,17642861	2,86376142	0,00418643	0,0283118
	Hemgn	35,6020296	1,5232994	0,53193857	2,86367538	0,00418757	0,0283118
	Wdr81	106,81694	-0,9482502	0,33112999	-2,8636796	0,00418751	0,0283118
	Siglece	110,878229	-0,8798363	0,30758219	-2,8604918	0,00422985	0,0285824
	Trem1	21,892414	3,11663254	1,08994407	2,85944263	0,00424386	0,02866187
	Ccz1	2442,45705	-0,33708	0,11791137	-2,8587575	0,00425304	0,02867808
	Mecp2	526,944062	-0,4742126	0,16587673	-2,8588255	0,00425213	0,02867808
	Tnfsf9	888,916644	0,46422276	0,16238531	2,85877311	0,00425283	0,02867808
	Gxylt1	631,911769	-0,5815324	0,20343887	-2,8585117	0,00425633	0,02868507
	Grk2	5873,62034	-0,3523867	0,12333035	-2,8572586	0,00427318	0,02878329
	Zfp90	218,959971	-0,624235	0,21849144	-2,8570228	0,00427635	0,02878941
	Fuca1	3665,67052	-0,4607761	0,16131659	-2,8563465	0,00428547	0,02883553
	Il12rb2	1494,36033	0,77569841	0,27181991	2,85372187	0,00432103	0,02905941
	Gorasp2	4885,47002	-0,3105706	0,10886273	-2,8528645	0,00433271	0,0291225
	Fbxl9	128,329151	-0,8989305	0,31511962	-2,8526643	0,00433544	0,02912544
	Zfas1	248,221511	0,94361157	0,33081818	2,85235709	0,00433963	0,02913819
	Cat	2992,49953	-0,3755191	0,13167035	-2,8519643	0,004345	0,0291588
	Snhg20	368,799589	0,82710435	0,29004684	2,85162335	0,00434966	0,02917467
	Psme3ip1	2564,85839	-0,4176971	0,14652879	-2,8506148	0,00436348	0,0292519
	Gm13456	200,655964	-0,8455251	0,29663421	-2,8503963	0,00436648	0,02925656
	Sapcd2	445,1683	0,49091961	0,17226841	2,84973666	0,00437554	0,02927096
	Syf2	4401,68703	-0,4514276	0,15840395	-2,8498507	0,00437398	0,02927096
	Cenpt	674,781609	-0,4582915	0,16080049	-2,8500628	0,00437106	0,02927096
	Psmc1	6957,85677	-0,4191667	0,14711309	-2,8492825	0,0043818	0,02928142
	Usp8	1322,96152	0,41697535	0,1463609	2,84895327	0,00438633	0,02928142
	Zfp60	139,857378	0,85325864	0,29949574	2,84898419	0,00438591	0,02928142
	Gm10076	2164,1709	0,62656413	0,21989157	2,84942314	0,00437986	0,02928142
	Stx18	798,649993	-0,3887125	0,13645713	-2,848605	0,00439114	0,0292827
	Ppp1r36dn	21,3867149	-2,0535834	0,72089199	-2,84867	0,00439024	0,0292827
	Jade3	62,1540171	1,05518771	0,3704896	2,84808995	0,00439825	0,02931474
	Clic1	29782,4295	-0,3357865	0,1180151	-2,8452844	0,00443718	0,02951223
	Fam241b	51,3686958	-1,2469661	0,43820858	-2,8455995	0,00443279	0,02951223
	Ddost	11792,1984	-0,3279646	0,1152622	-2,8453787	0,00443587	0,02951223
	Pcbp2	1714,49534	-0,43853	0,15410287	-2,8456968	0,00443144	0,02951223
	Grhpr	1524,9459	-0,3817348	0,13420132	-2,8444932	0,00444821	0,02957014
	Tspan4	469,739877	-0,576068	0,20256827	-2,8438214	0,0044576	0,02961705
	Eci2	1549,06823	-0,4328188	0,1522075	-2,8436104	0,00446056	0,02962116
	Pink1	2334,00878	-0,4333696	0,1524722	-2,842286	0,00447913	0,02972896
	C1qtnf12	257,206763	-0,6641689	0,23370894	-2,8418637	0,00448507	0,02975082
	Fcgr3	184,880625	1,54628679	0,5441379	2,84171858	0,00448711	0,02975082
	Fkbp4	5490,91951	-0,4338147	0,1527922	-2,8392461	0,00452203	0,02996668
	Dvl1	482,569597	0,80489768	0,28357337	2,83841062	0,00453388	0,03002957
	Ankrd28	197,263773	0,71850302	0,25320238	2,837663	0,00454451	0,03005296
	Gen1	117,462548	0,8558286	0,3015782	2,8378331	0,00454209	0,03005296
	Uty	483,910968	0,63413979	0,22346015	2,83782046	0,00454227	0,03005296
	Srfbp1	836,475244	-0,4937617	0,17402701	-2,8372704	0,00455011	0,03005864
	Atxn2	212,5317	0,6697433	0,23604044	2,83740912	0,00454813	0,03005864
	Rad23b	482,785665	0,60441286	0,21311787	2,8360496	0,00456754	0,03015808
	Bltp3b	687,220552	0,56819708	0,20046987	2,83432652	0,00459224	0,03029399
	Cdca7l	1783,22827	-0,4640848	0,16373987	-2,8342812	0,00459289	0,03029399
	Asns	2901,78953	-0,4725703	0,16676723	-2,8337119	0,00460108	0,03033225
	Nbdy	615,185725	-0,4702105	0,16594845	-2,8334734	0,00460451	0,03033914
	Txlng	237,245635	0,61842093	0,21831944	2,83264251	0,0046165	0,03040232
	Eif2a	1003,7909	-0,4062327	0,14344271	-2,8320208	0,00462548	0,03042122
	Mrpl46	1688,13783	-0,3990966	0,14092477	-2,831983	0,00462603	0,03042122
	Bpgm	612,400438	-0,4652891	0,16430514	-2,8318595	0,00462782	0,03042122
	Nnt	389,705854	-0,4941647	0,17450668	-2,8317812	0,00462895	0,03042122
	Sh3bp5l	618,552639	-0,4971935	0,17565663	-2,8304852	0,00464775	0,03052893
	Fan1	56,4976481	1,36682114	0,48295672	2,83011107	0,00465319	0,03054886
	Gm29609	44,8360321	1,49864126	0,52966201	2,8294294	0,00466311	0,03059819
	H2-D1	208395,6660	-0,2822777	0,09979836	-2,8284804	0,00467696	0,0306732
	Tra2a	710,419447	0,82938772	0,29336677	2,82713582	0,00469664	0,03078639
	Zfp655	1520,6463	-0,4060098	0,14367723	-2,8258463	0,00471559	0,03087872
	Ubxn6	1026,69942	-0,4654257	0,16470206	-2,8258644	0,00471532	0,03087872
	Herc4	892,340084	0,36018883	0,12747656	2,82552982	0,00472025	0,0308933
	Vdac3	8100,69877	-0,3809468	0,13483251	-2,8253333	0,00472315	0,03089633
	Ttc33	1425,9896	-0,3762855	0,13322945	-2,824342	0,00473778	0,0309761
	Timm50	2730,29158	-0,2938483	0,10405624	-2,8239375	0,00474376	0,03098332
	Gm48904	140,643785	0,97766705	0,34619836	2,82400836	0,00474272	0,03098332
	Gm44745	12,2011451	2,62840992	0,93089518	2,8235294	0,00474981	0,03100684
	Blmh	4060,33845	-0,3465515	0,12275413	-2,8231348	0,00475566	0,03102907
	Eif2b1	1945,66843	-0,4021363	0,14249069	-2,8221938	0,00476964	0,03110429
	Larp1b	887,9152	-0,450886	0,15978645	-2,8218036	0,00477544	0,03112617
	Ddx42	1447,79996	0,47522355	0,16846849	2,82084529	0,00478973	0,03120328
	Ggct	517,553048	-0,4584289	0,16252897	-2,820598	0,00479342	0,03121133
	Il2ra	3773,31036	0,55762487	0,19776232	2,81967192	0,00480728	0,03128549
	Borcs8	990,797698	-0,3914138	0,13892146	-2,8175188	0,00483963	0,03147989
	Hmbs	2692,20069	-0,392332	0,13928072	-2,8168437	0,00484981	0,03152999
	Ncapd2	1132,4664	0,50585627	0,17967894	2,81533424	0,00487265	0,0316463
	Ddx28	975,275384	-0,4015172	0,14261805	-2,815332	0,00487269	0,0316463
	Eapp	2903,70574	-0,4161486	0,14783296	-2,8149919	0,00487785	0,0316636
	Pptc7	936,710282	0,45753802	0,16256499	2,81449302	0,00488542	0,03169659
	Fbxo7	1341,6764	-0,3960421	0,14073845	-2,8140291	0,00489248	0,03172616
	Ccdc18	102,686243	1,26555695	0,45009049	2,81178334	0,00492677	0,03192453
	Gm38126	13,8152715	2,83087931	1,00682253	2,81169643	0,0049281	0,03192453
	Dexi	641,193717	-0,4272011	0,1519509	-2,8114419	0,004932	0,03193351
	Wdr1	24798,6009	-0,2964879	0,10547741	-2,8109139	0,0049401	0,03196965
	Klra1	11,4871792	2,42357337	0,86294544	2,80848969	0,00497745	0,03219493
	Usp20	455,415233	0,68731366	0,24480101	2,80764222	0,00499056	0,03225701
	Hadhb	7742,25594	-0,4129349	0,14708062	-2,8075415	0,00499213	0,03225701
	Neat1	1910,98895	0,70894289	0,25255511	2,80708193	0,00499925	0,03228663
	Arc	91,9858253	1,35343706	0,48239662	2,80565205	0,00502149	0,03240408
	Gm47138	13,1378388	2,32307764	0,82801916	2,80558442	0,00502254	0,03240408
	Plbd2	1262,86622	-0,335704	0,1196949	-2,8046639	0,00503691	0,03245412
	Atp6v0b	3358,13800	0,42140595	0,15026425	2,80443252	0,00504052	0,03245412
	Gpatch11	1050,64294	-0,4885717	0,17421194	-2,8044674	0,00503998	0,03245412
	Gm49395	143,648436	-0,7692203	0,27424214	-2,8048947	0,0050333	0,03245412
	Dnajc2	2287,65331	-0,360624	0,1286571	-2,8029859	0,00506319	0,03258352
	Raly	777,665056	-0,4567735	0,16299923	-2,8023048	0,00507389	0,03263587
	Ccdc168	11,2167856	3,35711928	1,19810752	2,80201838	0,0050784	0,03264831
	Psmb9	9301,57812	-0,3825535	0,13658112	-2,8009254	0,00509563	0,03274251
	Gm30541	18,2872373	1,96043783	0,70000301	2,80061342	0,00510056	0,03275761
	Il7r	1133,97286	0,77482186	0,27671499	2,80007184	0,00510912	0,03279603
	Shq1	359,119218	-0,674893	0,24104207	-2,799897	0,00511189	0,03279722
	Phf13	421,589484	0,64841091	0,23179545	2,79734094	0,00515251	0,03304114
	Uhrf1	1925,8808	0,45046658	0,16105817	2,79691851	0,00515925	0,03306685
	Cdkn1a	1699,21395	0,56463748	0,20188961	2,79676343	0,00516173	0,03306685
	Map2k3	7024,0315	-0,2620113	0,09373705	-2,7951728	0,0051872	0,03321324
	Gm13684	73,1120125	1,39843648	0,50038355	2,79472913	0,00519432	0,03324209
	Gm26520	44,9671854	-1,3184415	0,47194449	-2,7936369	0,0052119	0,03333776
	Ccdc174	881,07942	-0,5212077	0,18665566	-2,7923489	0,00523269	0,03345391
	Prpf4b	1518,32225	0,49415045	0,17698273	2,7920829	0,00523699	0,03346458
	Hk3	19,4057744	2,06229084	0,73873631	2,79164677	0,00524406	0,03349285
	4921524J17Rik	966,264974	-0,3883117	0,13910911	-2,7914184	0,00524776	0,03349964
	Pex19	2326,51768	-0,4804268	0,1721314	-2,7910472	0,00525378	0,0335044
	Prxl2a	1171,3084	-0,5594062	0,20042341	-2,7911222	0,00525256	0,0335044
	Csf2ra	79,4569002	0,96779856	0,3468158	2,79052617	0,00526225	0,03354153
	Setd1a	57,3223987	1,23544388	0,44279855	2,79008115	0,00526948	0,03357081
	Zc3h13	1124,19499	0,32896207	0,11792286	2,78963771	0,00527671	0,03359996
	Cyc1	7612,5667	-0,3377321	0,12110829	-2,7886789	0,00529235	0,03365784
	Frg1	4344,09349	-0,4090839	0,146699	-2,7885934	0,00529375	0,03365784
	Cd302	11,5383489	2,68868017	0,96411922	2,78874242	0,00529131	0,03365784
	Dpm2	2021,1653	-0,3484353	0,12496622	-2,7882361	0,00529959	0,03366128
[truncated: 346 more rows]
