# Supplementary material for: A functional single-cell metabolic survey identifies Elovl1 as a target to enhance CD8+ T cell fitness in solid tumours
Source: Nat Metab. 2025 Mar 10;7(3):508–30. doi: 10.1038/s42255-025-01233-w (PMC11946891; doi:10.1038/s42255-025-01233-w)
Supplement: Supplementary file 4 — Statistical source data. [file 42255_2025_1233_MOESM4_ESM.xls]

## Sheet: Fig. 1c
Fig. 1c	Tumor weight KPC_OVA +/- αPD-1
	IgG	αPD-1
	0,67	0,6
	0,65	0,48
	0,28	0,57
	0,5	0,38

## Sheet: Fig. 1d
Fig. 1d	Tumor weight KPC_OVA + ACT (activated WT OT-I T cells)
	Tumor	Tumor + ACT
	0,55	0,81
	0,8	0,92
	0,92	0,71
		0,85
		0,96
		0,69
		0,94

## Sheet: Fig. 1e
Fig. 1e	Analysis on OT-I T cells infiltrating the Lungs of KPC_OVA bearing mice +/- ACT
	% OT-I T cells			% PD-1+ / OT-I T cells
	ACT healthy	ACT tumor		ACT healthy	ACT tumor
	42	0,24		5,88	91,8
	31	0,11		9,57	92,1
	29	0,15		5	85,2
		0,27			91,2
		0,18			92,2
		0,18			83,6
		0,21			91,8

## Sheet: Fig. 1f
Fig. 1f	Analysis on OT-I T cells infiltrating the Liver of KPC_OVA bearing mice +/- ACT
	% OT-I T cells			% PD-1+ / OT-I T cells
	ACT healthy	ACT tumor		ACT healthy	ACT tumor
	52	0,2		16,1	91,2
	96	0,26		20,6	93,5
	44	0,19		18,9	90,5
		0,28			93,5
		0,3			96
		0,18			89,7
		0,33			93,7

## Sheet: Fig. 1m
Fig. 1m	GO Biological processes enriched in the 83 genes selected from the multi organ screening
	GO term	Name	-log10(p-value)
	GO:0006629	lipid metabolic process	-26.7773
	GO:0044255	cellular lipid metabolic process	-25.214
	GO:1901576	organic substance biosynthetic process	-24.3363
	GO:0009058	biosynthetic process	-23.8239
	GO:0008610	lipid biosynthetic process	-22.0381
