# Supplementary material for: A functional single-cell metabolic survey identifies Elovl1 as a target to enhance CD8+ T cell fitness in solid tumours
Source: Nat Metab. 2025 Mar 10;7(3):508–30. doi: 10.1038/s42255-025-01233-w (PMC11946891; doi:10.1038/s42255-025-01233-w)
Supplement: Supplementary file 5 — Statistical source data. [file 42255_2025_1233_MOESM5_ESM.xls]

## Sheet: Fig. 2b
Fig. 2b	CROP-seq tumor weight
	IgG	αPD-1
	0,54	0,27
	0,58	0,28
	0,59	0,23
	0,51	0,26
	0,39	0,4
	0,47	0,36
	0,42	0,38
	0,47	0,26
	0,57	0,35
	0,39	0,3
	0,54
	0,38

## Sheet: Fig. 2f
Fig. 2f	Elovl1 expression in T cells cluster in vitro
	Early activation	Teff/proliferating	Tmem	Tex
	46	72,5674	27,6662	24,9951
	43,0359	90,5835	34,1464	38,6774
	46,3795	84,2940	44,29	55,4118

## Sheet: Fig. 2g
Fig. 2g	SHALK Dataset (human PDAC scRNA seq) Elovl1 expression/T cell cluster
	Naive		Tcm/Naive		Prolif		T_em		T_ex 1		T_ex 2
	Mean	SEM	Mean	SEM	Mean	SEM	Mean	SEM	Mean	SEM	Mean	SEM
	0,098204431	0,009004589	0,039214312	0,007194676	0,15599126	0,023400088	0,0619334	0,00502639	0,100717624	0,020035083	0,106645459	0,01153245

## Sheet: Fig. 2h
Fig. 2h	Feldman Dataset (human Melanoma scRNA seq) Elovl1 expression/T cell cluster
	Cytotoxic		Prolif		T_ex		T_mem		T_pex
	Mean	SEM	Mean	SEM	Mean	SEM	Mean	SEM	Mean	SEM
	1,349836735	0,089945117	3,522625899	0,160765216	2,036849657	0,089867747	1,006694915	0,129008296	1,779497487	0,101953339

## Sheet: Fig. 2i
Fig. 2i	Parikh Dataset (human PDAC bulk RNA seq) Elovl1 average expression in CD8+ TILS in responders and non responders patients
	NR	R		NR = non responders
	71,26289465	47,84428799		R = responders
	82,37064995	34,09230742
	81,13096614	40,44288487
	96,49685766
	83,09786119
	68,4523377
	35,78880388

## Sheet: Fig. 2j
Fig. 2j	Feldman Dataset (human Melanoma scRNA seq) Elovl1 average expression in CD8+ TILS in responders and non responders patients
	NR	R	Resistant		NR = non responders
	1,973166667	0,901621622	2,153073593		R = responders
	0,89954023	1,248163265	2,062923077
	1,652112299	1,110555556
	1,895322581	1,189137931
	1,877674419	0,95245283
	1,945412371	1,693380282
	1,368983051	1,061785714
	1,238135593	1,172340426
	2,102173913	1,573865031
	2,214528986	1,476908397
	1,771818182	1,126448598
	2,635486284
	1,186751592
	2,043761905
	1,354491525
	2,161511628
	1,815972222
	1,375829016
	3,828425926

## Sheet: Fig. 2k
Fig. 2k	Feldman Dataset (human Melanoma scRNA seq) Elovl1 average expression in CD8+ T exhausted TILS in responders and non responders patients
	NR	R	Resistant		NR = non responders
	1,7670	1,102857143	2,0034		R = responders
	1,370757576	2,174615385	2,590697674
	1,96795122	0,963617021
	2,253076923	1,650769231
	2,076923077	2,170684932
	2,2825	0,55
	2,292380952	0
	0,86125	0
	1,643670886
	2,247355372
	1,59
	2,479004329
	1,596363636
	2,003710692
	3,013125
	1,98127451
	3,62
	3,565357143
	0
