# Supplementary material for: A functional single-cell metabolic survey identifies Elovl1 as a target to enhance CD8+ T cell fitness in solid tumours
Source: Nat Metab. 2025 Mar 10;7(3):508–30. doi: 10.1038/s42255-025-01233-w (PMC11946891; doi:10.1038/s42255-025-01233-w)
Supplement: Supplementary file 6 — Statistical source data. [file 42255_2025_1233_MOESM6_ESM.xls]

## Sheet: Fig. 3a
Fig. 3a	Tumor weight in KPC_OVA
	sgNT	sgElovl1	sgNT	sgElovl1	PBS
	0,42	0,34	0,45	0,3	0,42
	0,44	0,36	0,37	0,26	0,35
	0,57	0,44	0,36	0,26	0,55
	0,58	0,36	0,43	0,26	0,53
	0,45	0,33	0,33	0,27	0,31
	0,35	0,59	0,49	0,34
	0,5	0,53	0,47	0,33
	0,57	0,56	0,64	0,28
	0,58	0,59	0,58	0,28
	0,66	0,45	0,57

## Sheet: Fig. 3b
Fig. 3b	Peritoneal mets count in KPC_OVA
	sgNT	sgElovl1	sgNT	sgElovl1
	19	23	28	19
	20	22	24	13
	32	21	17	12
	29	31	23	17
	37	27	20	14
	25	39	34	17
	17	20	20	12
	30	20	28	9
	28	44	15	11
	50	18	36	22

## Sheet: Fig. 3c
Fig. 3c	Intrasplenic injection KPC_OVA + ACT – Tumor area H&E
	sgNT	sgElovl1
	5,766541596	0,281784
	8,789426	1,733274
	7,745935	0,287916
	4,363703	1,745542
	3,359167622	0,230103

## Sheet: Fig. 3d
Fig. 3d	% OT-I /live primary tumor (KPC_OVA)
	sgNT	sgElovl1	sgNT	sgElovl1
	0,64	0,6	0,53	1,21
	0,33	0,47	0,57	0,36
	0,13	0,17	0,26	0,71
	0,24	0,54	0,88	2
		0,36		1,5
	0,87	0,63	1,49	0,93
	0,21	0,78	1,11	1,39
	0,77	0,43	0,46	2,56
	0,59	0,76	0,43	1,63
	0,64	1,04	1,66	2,41

## Sheet: Fig. 3e
Fig. 3e	% PD-1+Tim3+/OT-I T cells in primary tumor (KPC_OVA)
	sgNT	sgElovl1	sgNT	sgElovl1
	22,4	26,9	15,5	26,7
	15,1	15,8	18,6	25,5
	15,9	24,3	11,4	19,8
	8,55	25,4	22	35,4
	9	22,2	20,6	36,6

## Sheet: Fig. 3f
Fig. 3f	% TNFa+ IFNg+/OT-I T cells in primary tumor (KPC_OVA)
	sgNT	sgElovl1	sgNT	sgElovl1
	5,01	3,13	2,98	9,81
	1,28	6,29	3,8	5,66
	1,74	1,95	5,74	2,5
	0,51	4,95	5,19	10,2
	2,31	3,91
	1,4	1,21	5,78	9,98
	4	1,41	8,7	5,56
	0	2,93	4,17	15,4
	1,56	1,11	2,25	6,42
			4,33	5,68

## Sheet: Fig. 3g
Fig. 3g	MFI IL-2/OT-I T cells in primary tumor (KPC_OVA)
	sgNT	sgElovl1	sgNT	sgElovl1
	186	175	310	344
	186	266	266	322
	66,8	216	199	493
	153	293	202	426
	214	172	267	355
	91,8	289	155	134
	79,6	148	103	230
	84,4	223	132	248
	146	193	181	145
				246

## Sheet: Fig. 3h
Fig. 3h	% Ki67+ OT-I T cells in spleen (KPC_OVA bearing mice)
	sgNT	sgElovl1	sgNT	sgElovl1
	16,4	13,2	17,5	20,2
	13,5	11,3	9,49	19,3
	13,9	11	10,4	23,5
	18,2	5,77	20,2	30,1
	15,3	19,1	12,5	28,6

## Sheet: Fig. 3i
Fig. 3i	% CD62L+ CD44+ OT-I T cells in spleen (KPC_OVA bearing mice)
	sgNT	sgElovl1	sgNT	sgElovl1
	18	18,2	13	32,5
	20,8	14,6	19,9	24,2
	21,9	14,3	22,7	19,6
	13	15,2	10,1	25,4
			20,3	26,3
	13,7	17,7	18,2	17,7
	14,6	15,4	15,6	16,6
	14,1	17,4	14,8	15,9
	11,6	15,8	14,9	13,6
	7,81	15,7	15,2	18,4

## Sheet: Fig. 3j
Fig. 3j	% CD62L+ CD44+ OT-I T cells in draining lymph nodes (dLN) (KPC_OVA bearing mice)
	sgNT	sgElovl1	sgNT	sgElovl1
	16,7	14,6	14	18,7
	13,2	15	10,6	15,9
	13,5	17,7	10,6	20,6
	15,3	14,4	11,3	18,8
	12,4	15,8	11,5	24,3
	7,74	13,4	17,6	16,2
	16,5	15,4	16	25
	16,2	16,3	16,9	19,8
	13,8	14,5	18,2	17,4
	12,4		19,5	19,7

[truncated: 5 more sheets: Fig. 3k, Fig. 3l, Fig. 3m, Fig. 3n, Fig. 3o]
