# Supplementary material for: A functional single-cell metabolic survey identifies Elovl1 as a target to enhance CD8+ T cell fitness in solid tumours
Source: Nat Metab. 2025 Mar 10;7(3):508–30. doi: 10.1038/s42255-025-01233-w (PMC11946891; doi:10.1038/s42255-025-01233-w)
Supplement: Supplementary file 7 — Statistical source data. [file 42255_2025_1233_MOESM7_ESM.xls]

## Sheet: Fig. 4c
Fig. 4c	Total Cholesterol quantification in vitro via lipidomics
	sgNT	sgElovl1
	49,89826873	67,28339418
	55,63736792	80,37582744
	46,36142524	91,49209486

## Sheet: Fig. 4d
Fig. 4d	Total Cholesterol quantification in vitro via Amplex Red kit
	sgNT	sgElovl1
	9,966959	14,2
	9	11,1
	8,679025	12,12429
	8,679025	12,12429

## Sheet: Fig. 4e
Fig. 4e	Membrane Cholesterol quantification in vitro via FILIPIN III
	sgNT	sgElovl1
	31457	38858
	30203	44003
	34465	40582
	27195	42279

## Sheet: Fig. 4f
Fig. 4f	Membrane Cholesterol quantification in vitro via ALOD4 (% of ALOD4+/T cells)
	sgNT	sgElovl1
	30,7	49
	28,6	47,3
	42	46,8
	30,4	46,1

## Sheet: Fig. 4g
Fig. 4g	Membrane Fluidity ratio in vitro
	sgNT	sgElovl1
	0,91681791	0,73756365
	0,80659712	0,58480794
	0,75835655	0,35678392
	0,51140684	0,31613508

## Sheet: Fig. 4h
Fig. 4h	Membrane Cholesterol quantification in vivo via FILIPIN III
	sgNT	sgElovl1
	263	1261
	822	888
	469	618
	398	918
	799	1052
