# Supplementary material for: A functional single-cell metabolic survey identifies Elovl1 as a target to enhance CD8+ T cell fitness in solid tumours
Source: Nat Metab. 2025 Mar 10;7(3):508–30. doi: 10.1038/s42255-025-01233-w (PMC11946891; doi:10.1038/s42255-025-01233-w)
Supplement: Supplementary file 8 — Statistical source data. [file 42255_2025_1233_MOESM8_ESM.xls]

## Sheet: Fig. 5a
Fig. 5a	Biological Processes Up in Elovl1 KO T cells (GO Biological Process 2023)
	Biological Process	-Log10(FDR)
	Gluconeogenesis	1,3252293
	Negative Regulation Of Apoptotic Process	1,35678907
	Regulation Of Catabolic Process	1,36224704
	Secondary Alcohol Biosynthetic Process	1,36224704
	Cholesterol Biosynthetic Process	1,36224704
	T Cell Activation	1,36224704
	Regulation Of K+ Transmembrane Transporter Activity	1,36224704
	Protein Maturation	1,36224704
	Sterol Biosynthetic Process	1,36224704
	Regulation Of Apoptotic Process	1,59014847
	Polyamine Metabolic Process	1,59014847
	Biogenic Amine Metabolic Process	1,59014847

## Sheet: Fig. 5b
Fig. 5b	INSIG-1 quantification via WB in vitro
	sgNT	sgElovl1	sgElovl1 + C24
	0,85	0,73	0,89
	0,69	0,44	0,88
	0,96	0,49	0,83
	0,63	0,37	0,84

## Sheet: Fig. 5c
Fig. 5c	SREBP2 nuclear translocation in vitro via cell sorter S8
	sgNT	sgElovl1
	29,7	50,6
	25,5	38,6
	34,8	46

## Sheet: Fig. 5d
Fig. 5d	Srebp2 and Hmgcr expression in vitro
	Gene	sgNT					sgElovl1
	Srebp2	308,8842	264,8701	225,7693	262,2106		371,0388	321533	302721	299,6618
	Hmgcr	363,4032	397,5632	228,4443	283,5960	343,7330	404,5796	438,0851	275,1967	367493	394,4027

## Sheet: Fig. 5e
Fig. 5e	LDLr MFI in OT-I T in vitro
	sgNT Media	sgElovl1 Media	sgElovl1 + C24
	6009,5	8234,5	5191
	7733,5	9890,5	6060
	7462,5	11662,5	8236
	10087	12934	11273

## Sheet: Fig. 5f
Fig. 5f	Cholesterol quantification via FILIPIN III in vitro in OT-I T cells with different treatments
	sgNT Media	sgElovl1 Media	sgElovl1 + C24	sgElovl1 + Lovastatin	sgElovl1 + Ro 48-8071
	19948	31489	24919	17820	14754
	25580	30160	23096	19301	16230
	20184	26196	22289	25398	22608
	23211,56	34525,94	27353,78	26125,56	25936,46

## Sheet: Fig. 5h
Fig. 5h	Tumor weight KPC_OVA – Lovastatin rescue
	sgNT	sgElovl1	sgElovl1 + Lovastatin
	0,39	0,26	0,47
	0,46	0,48	0,42
	0,37	0,34	0,44
	0,62	0,28	0,36
	0,4	0,33	0,51
	0,46
	0,45	0,27
	0,38	0,41
	0,39	0,2
	0,22	0,24
	0,32	0,24
	0,37	0,27

## Sheet: Fig. 5i
Fig. 5i	Tumor weight KPC_OVA – C24 rescue
	sgNT	sgElovl1	sgElovl1 + C24
	0,52	0,41	0,63
	0,41	0,36	0,49
	0,42	0,32	0,61
	0,67		0,47
			0,41
	0,51	0,42	0,47
	0,43	0,33	0,49
	0,51	0,3	0,4
	0,42	0,32	0,38
			0,39

## Sheet: Fig. 5j
Fig. 5j	% Tpex /OT-I T cells in KPC_OVA primary tumor – C24 rescue
	sgNT	sgElovl1	sgElovl1 +C24
	5,55	6,29	2,53
	5,67	5,3	1,57
	1,68	4,97	4,7
	5,56	8,58	5,36
	2,94		3,9
	4,33	8,46	4,44
	5,7	4,12	6,35
	3,24	7,08	1,78
	5,13	9,15	4,79
	4,05	4,08

## Sheet: Fig. 5k
Fig. 5k	% TNFa+ IFNg+ IL-2+/ OT-I T cells in KPC_OVA primary tumor – C24 rescue
	sgNT	sgElovl1	sgElovl1 +C24
	3,22	4,32	0,33
	1,38	3,53	1,02
	3,05	2,89	1,18
	1,92	6,91	4,56
	4,71	2,14	0,98
	1,88	5,57	1,83
	1,82	7,33	3,75
		4,35	4,62
			2,72
