# Supplementary material for: A functional single-cell metabolic survey identifies Elovl1 as a target to enhance CD8+ T cell fitness in solid tumours
Source: Nat Metab. 2025 Mar 10;7(3):508–30. doi: 10.1038/s42255-025-01233-w (PMC11946891; doi:10.1038/s42255-025-01233-w)
Supplement: Supplementary file 10 — Statistical source data. [file 42255_2025_1233_MOESM10_ESM.xls]

## Sheet: Fig. 6a
Fig. 6a	Biological process significantly upregulated in vivo in sgElovl1 vs sgNT OT-I T cells
	Cell process	-Log10(FDR)
	cell killing	1,30451832
	leukocyte proliferation	1,42136079
	response to cytokine	1,48945499
	regulation of cell adhesion	2,23882419
	signaling	2,29073004
	positive regulation of cytokine production	2,3080349
	cell surface receptor signaling pathway	3,07779372
	intracellular signal transduction	3,73992861
	oxidative phosphorylation	3,88605665
	cell migration	3,95467702
	electron transport coupled proton transport	4,01863449
	leukocyte activation	7,40560745
	cell killing	1,30451832
	leukocyte proliferation	1,42136079
	response to cytokine	1,48945499
	regulation of cell adhesion	2,23882419
	signaling	2,29073004
	positive regulation of cytokine production	2,3080349
	cell surface receptor signaling pathway	3,07779372
	intracellular signal transduction	3,73992861
	oxidative phosphorylation	3,88605665
	cell migration	3,95467702
	electron transport coupled proton transport	4,01863449
	leukocyte activation	7,40560745

## Sheet: Fig. 6c
Fig. 6C	Cholesterol quantification via FILIPIN III (MFI) in naive T cells in vitro
	DMSO	C3
	1532	2410
	2771	4334
	884	1987
	3731	4150

## Sheet: Fig. 6e
Fig. 6e	Average FractPoint per cell
	DMSO	C3
	0,009901	0,011236
	0,015152	0,013158
	0,015873	0,019608
	0,015625	0,007576
	0,017544	0,015152
	0,014085	0,027027
	0,01087
	0,013158
	0,015385
	0,01087	0,021739
	0,035714	0,015385
	0,027027	0,043478
	0,0250	0,03125
	0,033333	0,038462
	0,030303	0,035714
		0,027778
		0,033333
	0,033333	0,035714
	0,041667	0,033333
	0,037037	0,012987
	0,0125	0,03125
	0,013158	0,066667
	0,019608	0,034483
	0,029412	0,03125
		0,028571
		0,033333
		0,03125
		0,028571
		0,03125

## Sheet: Fig. 6f
Fig. 6f	Average molecule density per cell
	DMSO	C3
	361,1	792,5
	844,5	755,3
	569,1	417,2
	570,1	713,7
	885,2	689,5
	436,7	468
	789
	617,2	775,5
	849,1	1254
	440,1	299,6
		348,1
	1272	629,3
	427,7	520,9
	373,5	480,4
	351,5	467,5
	301,1
	571,3	572,8
		929,1
	579,9	573,3
	320	439,1
	628,8	699,7
	936,1
	692,4	468,1
		619,9
	692	1281
	860,1	259,8
		560,2
		311
		291,5

## Sheet: Fig. 6h
Fig. 6h	TCR signaling normalized on vinculin
		DMSO				C3
		M1	M2	M3	M4	M1	M2	M3	M4
	pzap/vin 5’	1,287103463	1,25	1,30085519	0,87701632	1,013948477	2,11	1,49688857	1,69891268
	pzap/vin 10’	1,200226415	0,67	1,05473287	0,64676542	2,166735011	1,74	1,56291603	1,24652167
	pzap/vin 15’	1,164231885	0,73	0,78157035	1,12838919	1,619781256	3,59	2,65792787	1,55300016
	perk/vin 5’		0,92	1,02577975	0,48100349		1,58	2,83441568	1,66428084
	perk/vin 10’		0,84	1,07226637	0,32473436		2,4	1,70984034	0,88392603
	perk/vin 15’		0,44	0,17670602	1,21098113		2,3	1,80152457	1,23507125
	pLCK/vin 5’	1,426029473	1,5	1,517370009	0,75416602	1,426973532	2,25	1,328036196	1,61717039
	pLCK/vin 10’	1,558745274	0,73	1,141232007	0,64486683	2,492941036	1,58	1,360762852	0,91503043
	pLCK/vin 15’	1,552633049	0,68	0,66036108		2,118057043	3,45	2,434812643

## Sheet: Fig. 6j
Fig. 6j	% of T cells in each division
		DMSO			C3
	undivided	33,1	30,9	32,1	8,9	4,4	5,6
	1	8,84	6,94	5,29	6,2	4,17	3,9
	2	17,2	14,3	13,9	15,1	11,5	12,1
	3	31,6	31,7	31	36,3	32,5	34,7
	4	7,16	12,1	14,6	23,7	33,2	36,2
	5	0,98	1,44	1,26	6,25	9,77	6,35

## Sheet: Fig. 6k
Fig. 6k	Absolute T cells number counted via counting beads
	DMSO	C3
	99655	170761
	88155	176569
	122601	207635

## Sheet: Fig. 6l
Fig. 6l	Membrane Cholesterol quantified via FILIPIN III at 48h from activation
	DMSO	C3
	1775	2751
	1623	2606
	2036	2784

## Sheet: Fig. 6m
Fig. 6m	CD69 and CD25 quantification (MFI) in T cells at 48h from activation
		DMSO			C3
	CD69	328	321	302	367	473	433
	CD25	358	402	341	518	727	600

## Sheet: Fig. 6n
Fig. 6n	% CD107a+ /OT-I T cells in contact with KPC_OVA in vitro
	sgNT	sgElovl1
	59,3	80,2
	63,2	71,3
	55,2	72,6
	13,9	40
