# Supplementary material for: A functional single-cell metabolic survey identifies Elovl1 as a target to enhance CD8+ T cell fitness in solid tumours
Source: Nat Metab. 2025 Mar 10;7(3):508–30. doi: 10.1038/s42255-025-01233-w (PMC11946891; doi:10.1038/s42255-025-01233-w)
Supplement: Supplementary file 12 — Statistical source data. [file 42255_2025_1233_MOESM12_ESM.xls]

## Sheet: Fig. 7b
Fig. 7b	Mitochondria total volume per cell
	sgNT	sgElovl1
	21,73458848	13,6895656
	20,66759218	24,6587629
	8,302032036	6,091382471
	2,669496173	8,542780869
	6,838746621	30,18555407
	6,838746621	15,19423269
	7,860299659	10,05803683
	4,181486187	11,58772883
	6,219539557	13,10955895
	3,661536855	9,606373127
	6,050614335	24,74453358
	18,30710237	19,13386209
	5,673600935	26,73199987
	18,7707838	39,27780582
	5,734041364	20,47768613
	4,683787714	18,42639265
	2,05319903	19,48541223
	3,849275498	26,23192733
	3,441226671	60,23004321
	8,043065098	24,88506861
	5,247757312	11,56330578
	5,206504866	21,83366646
	17,07877714	37,30081048
	2,49754345	18,80631448
	13,89206148	13,21668549
	7,209813733	29,07011953
	12,29294988	26,29123233
	6,972840842	8,919957818
	7,654585638	52,19921087
	9,650988452	35,95922466
	13,32095748

## Sheet: Fig. 7d
Fig. 7d	Densitometry quantification of Mitochondria complex/vinculin
		sgNT				sgElovl1
		M1	M2	M3	M4	M1	M2	M3	M4
	Complex II	1,09426241	1,420847186	1,310192844	1,192048	1,22460683	1,606802779	1,281240918	1,400223
	Complex III	0,7286807	1,027340965	0,683124093	1,097565	1,0773894	1,497884834	1,076138678	1,353358
	Complex IV	1,08439643	1,221056759	0,984038126	0,550512	1,15566945	1,702977412	1,510529739	0,840182
	Complex V	0,632072274	1,122137292	0,966417922	0,91397	1,095044479	1,499369297	1,155126084	1,312971

## Sheet: Fig. 7e
Fig. 7e	Mitochondria functionality quantification via MitoOrange/Green in OT-I T cells in vivo
	sgNT	sgElovl1
	0,585802	0,845509
	0,583069	0,65503
	0,532452	0,673689
	0,384496	0,877473
	0,447981	0,84995
	0,466055	0,638497

## Sheet: Fig. 7h
Fig. 7h	Total labelled abundance 13c glucose-derived Citrate
	sgNT	sgElovl1
	22351,35	33871,99
	22986,36	36117,56
	33967,72	43135,11
	22525,82	53051,91
	18816,19	40571,16

## Sheet: Fig. 7i
Fig. 7i	Total labelled abundance 13c glucose-derived α-Ketoglutarate
	sgNT	sgElovl1
	41364,35	15759,1
	21933,6	7278,61
	17977,8	13569,8
	44637,6	17252,82
	47707,24	7728,24

## Sheet: Fig. 7j
Fig. 7j	Total labelled abundance 13c glucose-derived Mevalonate
	sgNT	sgElovl1
	151,8	3899,7
	181,5	4172,6
	315	3822
	384,3	3775,4

## Sheet: Fig. 7k
Fig. 7k	Glucose oxidation/cells number in vitro day7
	sgNT	sgElovl1
	19,4	28,6
	22,5	27,1
	15,8	32,7
	22,2	18,7
	20	24,6
	14,8	30,9
	14,8	42,9
	15,4	36
	12,8	43,9
	14	41,4

## Sheet: Fig. 7l
Fig. 7l	BODIPY C16 (MFI) UPTAKE in vitro day7
	sgNT	sgElovl1
	3984,7	4640,3
	3985	4512,6
	3403,7	4146,7

## Sheet: Fig. 7n
Fig. 7n	Oxygen consumption rate (OCR) of sgNT, sgElovl1 or sgElovl1 pre-treated for 1 hour with etomoxir OT-I T cells in vitro
	OCRBAS				OCRMAX				SRC
	sgNT	sgElovl1	sgElovl1 + Eto		sgNT	sgElovl1	sgElovl1 + Eto		sgNT	sgElovl1	sgElovl1 + Eto
	89494	147406	114289		162469	351531	176115		72975	204125	61826
	95245	132007	118604		226679	363247	181145		131434	231241	62541
	96452	123827	127431		149872	224587	217928		53,42	100,76	90497
	94357	143842	143112		233961	264478	226098		139604	120636	82986
	102,31	149692	169248		140005	339814	252892		37695	190122	83644
	198873	295441	106,39		416513	553, 405	292931		197458	257964	186541
	186021	229165	92458		501714	606316	242073		302841	377151	149615
	149,86	230093	103566		315123	467,16	222096		129102	237067	118,53
	139609	194463	91,98		358135	602674	282224		208275	408,21	190244
		170593	69429		312046	406354	154025		172437	235761	84596

## Sheet: Fig. 7o
Fig. 7o	% Memory like cells in vitro upon IL-7/15 differentiation
	sgNT	sgElovl1
	26,2	33,4
	31,3	39,8
	18,2	27,4

[truncated: 1 more sheets: Fig. 7p]
