# Supplementary material for: A functional single-cell metabolic survey identifies Elovl1 as a target to enhance CD8+ T cell fitness in solid tumours
Source: Nat Metab. 2025 Mar 10;7(3):508–30. doi: 10.1038/s42255-025-01233-w (PMC11946891; doi:10.1038/s42255-025-01233-w)
Supplement: Supplementary file 14 — Statistical source data. [file 42255_2025_1233_MOESM14_ESM.xls]

## Sheet: ED_Fig. 1b
Extended Data Fig. 1b	Tumor weight of KPC_OVA bearing mice + ACT
	sgNT	sgPdcd1
	0,5	0,4
	0,56	0,35
	0,64	0,38
	0,37	0,65
	0,54	0,55
	0,55	0,34
	0,51	0,46
		0,56

## Sheet: ED_Fig. 1c
Extended Data Fig. 1c	PD-1 expression (MFI) in OT-I T cells infiltrating primary KPC_OVA tumor
	sgNT	sgPdcd1
	23151	417
	19392	416
	28342	365
		377

## Sheet: ED_Fig. 1d
Extended Data Fig. 1d	Ovalbumin (OVA) quantification via qPCR in organ lysate from healthy or KPC_OVA bearing mice
	Lung Healthy	Lung tumor	Liver Healthy	Liver tumor	KPC_OVA (cell line)
	0,0727	0,2428	0	0,9719	171,2445
	0	1,5497	0	1,4705
	0	1,2306	0	1,4143
		0,1292		0,0586
		0,7335		1,7145
		1,3976

## Sheet: ED_Fig. 1f
Extended Data Fig. 1f	Primary tumor weight in KPC_OVA bearing mice + ACT in the multi organ screening
	ACT + IgG	ACT + αPD-1
	0,66	0,59
	0,72	0,51
	0,44	0,5
	0,51	0,36
	0,52	0,59
	0,5	0,45
	0,54	0,33
	0,58	0,48
	0,52	0,47
	0,52	0,55
	0,39	0,58
	0,5	0,72
	0,53	0,65
	0,55	0,45
	0,8	0,32
	0,58	0,48
	0,71	0,42
	0,52	0,59
	0,63	0,49
	0,55	0,4
	0,61	0,47
	0,49	0,51
	0,52	0,48
	0,66	0,59
	0,62	0,6
	0,51	0,4
	0,63	0,42
	0,56	0,57
	0,59	0,66
	0,61	0,53
	0,56	0,5
	0,46	0,49
	0,66	0,54
	0,31	0,49
	0,42	0,54
	0,72	0,33
	0,48	0,53
	0,56	0,4
	0,41	0,57
	0,62	0,47
	0,5
	0,49
