# Supplementary material for: A functional single-cell metabolic survey identifies Elovl1 as a target to enhance CD8+ T cell fitness in solid tumours
Source: Nat Metab. 2025 Mar 10;7(3):508–30. doi: 10.1038/s42255-025-01233-w (PMC11946891; doi:10.1038/s42255-025-01233-w)
Supplement: Supplementary file 15 — Statistical source data. [file 42255_2025_1233_MOESM15_ESM.xls]

## Sheet: ED_Fig. 2e
Extended Data Fig. 2E	Melanoma patients (Sade-Feldman dataset) survival curve based on ELOVL1 expression in CD8+ TILs
		patientID	gender	age	therapy	response	survival_days	status	avg	cate (ELOVL1 status)
	1	P1	M	49	CTLA4 (baseline); PD1 (post I and II)	Resistance	822	0	2.15307	high
	2	P10	F	60	PD1	NR	1197	0	1.97317	high
	3	P11	F	68	PD1	NR	300	1	0.89954	low
	4	P12	M	68	PD1	NR	101	1	1.65211	high
	5	P13	M	48	CTLA4+PD1	NR	507	0	1.89532	high
	6	P14	M	70	PD1	NR	588	1	1.87767	high
	7	P15	M	72	PD1	NR	163	1	1.94541	high
	8	P16	M	62	PD1	NR	476	1	1.36898	low
	9	P17	F	68	PD1	R	361	0	0.901622	low
	10	P18	M	79	PD1	NR	746	0	1.23814	low
	11	P19	M	53	PD1	R	570	0	1.24816	low
	12	P2	M	75	PD1	NR	347	1	2.10217	high
	13	P20	F	64	PD1	NR	413	0	2.21453	high
	14	P21	F	75	PD1	R	1340	0	1.11056	low
	15	P22	M	56	PD1	NR	64	1	1.77182	high
	16	P23	M	62	PD1	NR	674	0	2.63549	high
	17	P24	M	73	PD1	R	54	0	1.18914	low
	18	P25	M	74	PD1	NR	676	0	1.18675	low
	19	P26	M	72	CTLA4+PD1	R	517	0	0.952453	low
	20	P27	F	62	PD1	NR	73	0	2.04376	high
	21	P28	F	67	CTLA4+PD1	Resistance	61	0	2.06292	high
	22	P29	M	79	PD1	R	417	0	1.69338	high
	23	P3	F	83	PD1	NR	521	1	1.35449	low
	24	P30	M	64	PD1	NR	580	0	2.16151	high
	25	P31	M	52	PD1	NR	126	0	1.81597	high
	26	P33	F	65	PD1	R	130	0	1.06179	low
	27	P35	M	70	PD1	R	511	0	1.17234	low
	28	P4	M	29	CTLA4+PD1	R	539	0	1.57387	low
	29	P5	M	33	PD1	NR	369	1	1.37583	low
	30	P6	F	66	CTLA4 (baseline) ; PD1 (post I)	NR	777	0	3.82843	high
	31	P7	M	74	CTLA4+PD1	R	339	0	1.47691	low
	32	P8	M	49	CTLA4+PD1	R	388	0	1.12645	low
