# Supplementary material for: A functional single-cell metabolic survey identifies Elovl1 as a target to enhance CD8+ T cell fitness in solid tumours
Source: Nat Metab. 2025 Mar 10;7(3):508–30. doi: 10.1038/s42255-025-01233-w (PMC11946891; doi:10.1038/s42255-025-01233-w)
Supplement: Supplementary file 16 — Statistical source data. [file 42255_2025_1233_MOESM16_ESM.xls]

## Sheet: ED_Fig. 3a
Extended Data Fig. 3a	Elovl1 expression quantified via qPCR in T cells in vitro
	sgNT	sgElovl1
	87,9041	8,3575
	97,4554	5,1392
	89,0682	10952
	96,8475	4992
	98,5466	4,9339
	122,8579	11,8511
	120,4254	10,9665

## Sheet: ED_Fig. 3c
Extended Data Fig. 3c	Intrasplenic injection KPC_OVA + ACT – Liver/body weight Ratio
	sgNT	sgElovl1
	5,544651619	4,873387482
	6,508013599	5,429417572
	6,387327542	5,41848089
	5,90809628	4,305705059
	4,905875642	4,045307443

## Sheet: ED_Fig. 3d
Extended Data Fig. 3d	SLAMF6 MFI in OT-I /live primary tumor (KPC_OVA)
	IgG		αPD-1
	sgNT	sgElovl1	sgNT	sgElovl1
	219	254	312	666
	153	217	420	583
	136	196	196	531
	308	156	230	222
	209	424	367	312

## Sheet: ED_Fig. 3f
Extended Data Fig. 3f	B16F1 tumor growth (spider plot)
		sgNT
	Days post B16F1 injection	7048	7049	7083	7086	7087	7100	7101	7115	7117
	0	0	0	0	0	0	0	0	0	0
	3	0,25	0,25	0,25	0,25	0,25	0,25	0,25	0,25	0,25
	5	1	1	2,25	2,25	2,25	1	1	4	4
	7	4	6,25	4,6	4	2,25	4	4	6,25	7,6
	11	22,4	19,38	34,02	35,4	19	36,48	19,24	26,55	39,05
	12	22,4	19,38	36	35,4	16	36	20	25	39,05
	14	39,44	39,78	64	61,6	15,91	55,48	26,95	54,4	65,34
	17	27,03	26	49	29,7	12	29,12	26	40	36,21
	19	28	25,85	42,9	40,8	13,94	32,45	20,58	25,5	41,58
	21	33,06	21,5	40,26	46,8	16,81	29,68	23,85	30,6	32,4
	24	18,92	22	35,91	31,92	10,23	16,8	19,53	28,08	23,52
	26	12,87	22,95	36,58	30,74	14,35	14,82	18,72	22	20,64
	28	16,28	31,86	39,06	26,68	17,94	11,55	19,27	19,5	15,2
	32	32,16	50,4	86,45	67,45	56	15,2	59,5	23,65	39,53
	34	59,86	77,43	100,94	109,48	73,04	15,05	72,09	27,45	49,77

## Sheet: ED_Fig. 3g
Extended Data Fig. 3g	B16F1 tumor growth (spider plot)
		sgElovl1
	Days post B16F1 injection	7063	7064	7066	7067	7070	7071	7072	7118	7121
	0	0	0	0	0	0	0	0	0	0
	3	0,25	0,25	0,25	0,25	0,25	0,25	0,25	0,25	0,25
	5	1	1	1	1	1	1	1	1	1
	7	1	6	7,92	4	4	4	6,25	1	1
	11	7,59	29,61	23,1	10,8	37,62	26	34,8	2,25	20,7
	12	9	29,61	30	10,8	49	26	34,8	2,25	25
	14	14,7	44,72	39,65	18	64,6	30,87	40,26	12	24,99
	17	8,75	16,8	27,73	4	35	24,75	14	7,5	11,55
	19	14,76	25,08	46,08	17,6	38,88	24,84	27,56	10,15	16,4
	21	14,4	28,09	40,6	67,45	48,36	21,07	25	18,9	20,7
	24	13,26	29,12	36,54	16	53,28	19,32	17,22	10,54	18,48
	26	7,68	23,22	32,45	10,36	43,4	27,6	18,48	29	13,32
	28	9,86	17,15	35,84	11,44	41,6	43,2	12,8	20,8	12,58
	32	5,04	14,28	52,54	7,2	27,3	59,86	9,9	44,66	8,7
	34	8,58	12,54	73,87	5,67	14,04	88,32	9,61	63,84	7,54

## Sheet: ED_Fig. 3h
Extended Data Fig. 3h	% Tcm Pmel-1 T cells in spleen (B16F1 bearing mice)
	sgNT	sgElovl1
	27,3	16,6
	7,02	66,9
	6,58	35,4
	15,2	11,5
	15,1
	37,9	43,1
	48,4	35,6
	42,7	61,9
	21,1	30,2
	25,6	19,5
	13,4	30,6
	8,89	34,2

## Sheet: ED_Fig. 3i
Extended Data Fig. 3i	PD-1 (MFI) in Pmel-1 T cells in primary tumor (B16F1 bearing mice)
	sgNT	sgElovl1
	990	1376
	1371	4903
	646	2975
	753	2364
	1018	2826
	1429	3693
	1363	2644
	1470
	1495
	582
	1459

## Sheet: ED_Fig. 3j
Extended Data Fig. 3j	TIGIT (MFI) in Pmel-1 T cells in primary tumor (B16F1 bearing mice)
	sgNT	sgElovl1
	178	290
	240	122
	111	143
	112	384
	175	496
	336	433
	136	444
	86,1	416
	92,5
	112
	309

## Sheet: ED_Fig. 3k
Extended Data Fig. 3k	% CD39+ Pmel-1 T cells in primary tumor (B16F1 bearing mice)
	sgNT	sgElovl1
	81,4	83,3
	86,5	77
	77,7	96,5
	76,1	95,5
	68,3	90,2
	75,4	85
	91,6	90,9
	83,6	93,7
	81,3
	70,3
	91,1
