# Supplementary material for: A functional single-cell metabolic survey identifies Elovl1 as a target to enhance CD8+ T cell fitness in solid tumours
Source: Nat Metab. 2025 Mar 10;7(3):508–30. doi: 10.1038/s42255-025-01233-w (PMC11946891; doi:10.1038/s42255-025-01233-w)
Supplement: Supplementary file 17 — Statistical source data. [file 42255_2025_1233_MOESM17_ESM.xls]

## Sheet: ED_Fig. 4a
Extended Data Fig. 4a	Elovl1-7 expression quantified by in vitro bulk-RNA sequencing
	Sample	count	condition	batch	feature
	Elovl1.Elovl1_KO_12_13	3100,925175	sgElovl1	Run2	Elovl1
	Elovl1.Elovl1_KO_5_6	3336,485312	sgElovl1	Run1	Elovl1
	Elovl1.NonTarget_2_3	6022,558772	sgNT	Run1	Elovl1
	Elovl1.NonTarget_8_9	5114,910782	sgNT	Run2	Elovl1
	Elovl2.Elovl1_KO_12_13	0,5	sgElovl1	Run2	Elovl2
	Elovl2.Elovl1_KO_5_6	0,5	sgElovl1	Run1	Elovl2
	Elovl2.NonTarget_2_3	0,5	sgNT	Run1	Elovl2
	Elovl2.NonTarget_8_9	0,5	sgNT	Run2	Elovl2
	Elovl3.Elovl1_KO_12_13	0,5	sgElovl1	Run2	Elovl3
	Elovl3.Elovl1_KO_5_6	0,5	sgElovl1	Run1	Elovl3
	Elovl3.NonTarget_2_3	0,5	sgNT	Run1	Elovl3
	Elovl3.NonTarget_8_9	0,5	sgNT	Run2	Elovl3
	Elovl4.Elovl1_KO_12_13	1,502400639	sgElovl1	Run2	Elovl4
	Elovl4.Elovl1_KO_5_6	5,675279727	sgElovl1	Run1	Elovl4
	Elovl4.NonTarget_2_3	2,221325932	sgNT	Run1	Elovl4
	Elovl4.NonTarget_8_9	2,689388177	sgNT	Run2	Elovl4
	Elovl5.Elovl1_KO_12_13	9342,873952	sgElovl1	Run2	Elovl5
	Elovl5.Elovl1_KO_5_6	8987,890774	sgElovl1	Run1	Elovl5
	Elovl5.NonTarget_2_3	9068,445008	sgNT	Run1	Elovl5
	Elovl5.NonTarget_8_9	9596,588381	sgNT	Run2	Elovl5
	Elovl6.Elovl1_KO_12_13	4213,589884	sgElovl1	Run2	Elovl6
	Elovl6.Elovl1_KO_5_6	5266,86465	sgElovl1	Run1	Elovl6
	Elovl6.NonTarget_2_3	5860,754134	sgNT	Run1	Elovl6
	Elovl6.NonTarget_8_9	4471,230658	sgNT	Run2	Elovl6
	Elovl7.Elovl1_KO_12_13	591,9163768	sgElovl1	Run2	Elovl7
	Elovl7.Elovl1_KO_5_6	523,2032525	sgElovl1	Run1	Elovl7
	Elovl7.NonTarget_2_3	464,3973386	sgNT	Run1	Elovl7
	Elovl7.NonTarget_8_9	604,7711369	sgNT	Run2	Elovl7

## Sheet: ED_Fig. 4b
Extended Data Fig. 4b	Quantification of total lipid species via Lipidomics
	Ceramides	C14					C16					C18					C20					C22					C24					C26
	sgNT	0,073841027	0,040680779	0,118102822	0,080653509	0,044877404	2,215153861	3,578807465	4,07346918	3,434323416	1,707989621	0,212522791	0,464529541	0,581015698	0,426130401	0,296213843	0,99176659	1,506662562	2,057935341	1,091226615	0,953390591	2,86047403	3,184511686	4,418435119	2,606803825	2,574738744	1,41369162	2,751742043	3,177226835	1,751530058	2,041853455	0,340198635	0,374344439	0,618508555	0,148587991	0,41626194
	sgElovl1	0,160341265	0,088095976	0,168736305	0,195143344	0,22113631	6,411028705	3,052062184	8,270553798	10,24747062	8,581909836	1,215241155	1,264369971	1,210993409	1,28772872	1,240714591	1,815595488	2,03749607	2,271792434	3,512799742	2,678812114	1,685047778	1,628951076	1,487567974	2,575386596	2,121171943	1,438590217	1,286245303	1,991528793	2,144569465	1,995413689	0,480268451	0,393192905	0,30356895	0,700783139	0,490245917
	Triacylglycerides	C14					C16					C18					C20					C22					C24					C26
	sgNT	0	0	0	0	0	54,51408172	54,06295642	60,19376268	55,6008047	66,00884405	139,3244351	143,3391262	170,3944406	116,8444624	148,3517226	0,566894601	0,455213058	0,509043926	0,438603841	0,498828819	0,802360022	0,757609849	0,726101406	0,582395686	0,717202296	0	0	0	0	0	0	0	0	0	0
	sgElovl1	0	0	0	0	0	53,48566166		81,60338787	59,82558656	42,26990577	149,6898346		154,3046639	151,8921543	152,4636886	0,879270397	0,968032727	1,02344669	1,235536391	0,656722717	1,032052751	1,150892464	1,016349947	1,449253263	0,780317638	0	0	0	0	0	0	0	0	0	0
	Sphingomyelins	C14					C16					C18					C20					C22					C24					C26
	sgNT	0,529816186	0,399215566	0,332116129	0,464790552	0,475161649	14,16446939	11,60378466	9,75291369	10,96765313	10,15226293	1,181554192	1,010117356	0,798002602	0,851242835	0,72851984	0,319444782	0,267960145	0,208768395	0,19872829	0,153827923	0,53164245	0,405753994	0,352573654	0,312970826	0,274800281	6,825730538	5,959612206	4,98794725	5,429254639	5,036446336	0,036605819	0,030573988	0,026793404	0,024721884	0,025464094
	sgElovl1	0,953606756	0,55121162	0,522160973	0,792226996	0,718577548	25,37667379	17,14097215	17,71934013	19,15573191	17,92701133	3,03514974	2,164926408	1,949352881	1,924832516	1,643798114	0,509383478	0,36569962	0,386911331	0,348358048	0,262016885	0,298335251	0,242617351	0,252873487	0,286851939	0,202631013	1,846559886	1,34118678	1,455112422	1,788350835	1,457247836	0,008058149	0,007362308	0,009132184	0,010529337
	Diacylglycerides	C14					C16					C18					C20					C22					C24					C26
	sgNT	54,58306377	63,18931295	63,45863209	57,30513709	59,70617467	214,0547461	238,6827698	232,732363	244,5390122	240,3989599	55,87015097	61,52955755	56,56960684	61,42279861	63,14311432	74,98312718	85,52581548	78,6236423	88,33633768	89,95333988	10,15731142	10,53091645	10,74415361	10,09531548	10,44478702	0	0	0	0	0	0	0	0	0	0
	sgElovl1	73,41942788	72,80494022	56,21792797	50,56591002	55,1035187	281,1809516	232,5405661	229,8782605	194,7325019	225,6612882	69,57336369	82,29909083	60,50148691	57,05416384	60,23708608	97,76901447	82,3183847	99,50387227	61,57475687	79,31344384	11,96496389	10,98247676	10,67479073	9,119548546	8,576017929	0	0	0	0	0	0	0	0	0	0
	Phosphatidylcholine	C14					C16					C18					C20					C22					C24					C26
	sgNT	27,9893603	26,67402448	32,51699704	26,49375221	25,41317421	129,1117418	131,0600865	147,5822239	125,0703576	137,0902005	188,0554349	194,9949116	225,1554384	214,2748013	227,0854137	24,20321542	24,08874513	30,2494813	27,68399329	28,23873357	6,937817564	6,91067394	9,410084918	7,654411601	8,095835169	0	0	0	0	0	0	0	0	0	0
	sgElovl1	30,56656105		34,26395492	35,74965435	36,80973243	133,1388493		127,5331374	133,4707118	141,343889	237,9882608		220,3032386	245,3923551	252,1411357	39,32713988		44,28598671	48,59070173	51,54136343	6,532519429		9,512620511	11,04886502	11,49351896	0	0	0	0	0	0	0	0	0	0
	Phosphatidylethanolamine	C14					C16					C18					C20					C22					C24					C26
	sgNT	2,344330544	2,186781553	2,489218892	2,002064927	2,227231208	15,55039641	12,80464949	15,74594157	13,67129497	14,06700854	50,97824614	44,39337769	54,6611928	48,0808184	48,39332903	23,64858279	21,95705419	25,67643794	24,22259828	24,19667587	4,514316771	4,031746793	5,078152033	4,126108274	4,269812223	0	0	0	0	0	0	0	0	0	0
	sgElovl1	2,115952045	1,709842447	1,852446334	2,45020023	2,093003261	14,00478819	11,1921046	14,54377193	15,01593735	14,77292518	49,3610245	40,34178339	55,42369113	60,50459462	58,54507284	24,04253635	21,14278979	28,76569898	32,59829226	30,9430352	4,870371816	4,207973291	5,891311274	6,988857617	6,801691808	0	0	0	0	0	0	0	0	0	0
	Phosphatidylglycerol	C14					C16					C18					C20					C22					C24					C26
	sgNT	0,295229684	0,267330911	0,291758222	0,291158286	0,271299986	3,692492792	3,266913385	4,134184548	3,935547872	3,895442915	5,120748257	4,672162072	5,517709879	5,444870048	5,326135551	0,489559434	0,490404642	0,53981063	0,545198132	0,52267311	0,154715033	0,152169463	0,179467981	0,168821174	0,184706506	0	0	0	0	0	0	0	0	0	0
	sgElovl1	0,30225803	0,253358537	0,297685608	0,326183099	0,33435606	4,357855048	3,106623812	4,723521601	4,985918471	5,161712889	5,972733012	4,52604166	6,189937687	6,721050874	6,827413412	0,57360272	0,519503963	0,608559622	0,644984085	0,626815646	0,174028382	0,163363751	0,174672494	0,198832299	0,184879642	0	0	0	0	0	0	0	0	0	0
	Phosphatidylinositol	C14					C16					C18					C20					C22					C24					C26
	sgNT	0,427650062	0,373128864	0,394287251	0,41191932	0,493396737	6,001702453	4,470164493	6,084507578	6,225721432	5,971483601	64,15777663	47,6964751	58,34297533	64,49357243	60,55432714	26,59445375	19,03669195	28,92543833	28,55609846	27,84988965	1,321684299	0,894215267	1,204167533	1,409099746	1,418962018	0	0	0	0	0	0	0	0	0	0
	sgElovl1	0,385812016	0,433189422	0,53240591	0,459236944	0,546283835	5,054631799	3,506082097	5,035633942	4,374723709	4,606001217	70,43231724	45,51235801	57,07117094	56,53315926	52,36504359	31,50417601	19,92380404	36,09917183	37,76221548	35,78216174	1,313085404	1,139474658	1,739693406	1,600409727	1,648769782	0	0	0	0	0	0	0	0	0	0
	Phosphatidylserine	C14					C16					C18					C20					C22					C24					C26
	sgNT	0,687348818	1,056845507	0,925832198	0,471104823	0,271495299	2,372250754	2,846058556	1,792259683	3,335726637	4,541601437	30,91633965	4,748898838	6,106853238	9,91026466	36,40017139	3,770643209	4,516579101	4,341502586	5,157318505	6,82048597	1,191845599	2,445399774	1,540182728	2,751426635	1,235417483	0	0	0	0	0	0	0	0	0	0
	sgElovl1	0,901412194	0,927616402	0,312567983	1,075941385	0,34899009	6,843788245	5,758863684	3,304894328	2,970687514	5,239752302	13,91934683	4,563516426	5,05133718	59,09774854	39,78100556	5,319267612	6,417336386	4,699842601	10,99755446	11,17385218	0,707486642	1,467505048	0,99356936	1,665130681	1,787788481	0	0	0	0	0	0	0	0	0	0

## Sheet: ED_Fig. 4c
Extended Data Fig. 4c	Quantification of Lipid droplets in vitro via Bodipy 493/503
	sgNT	sgElovl1
	5114	4334
	4352	5071
	5180	4272
	5427	5136
	4751	5393
	4547	3176
