# Supplementary material for: A functional single-cell metabolic survey identifies Elovl1 as a target to enhance CD8+ T cell fitness in solid tumours
Source: Nat Metab. 2025 Mar 10;7(3):508–30. doi: 10.1038/s42255-025-01233-w (PMC11946891; doi:10.1038/s42255-025-01233-w)
Supplement: Supplementary file 18 — Statistical source data. [file 42255_2025_1233_MOESM18_ESM.xls]

## Sheet: ED_Fig. 5b
Extended Data Fig. 5b	SREBP2 nuclear translocation quantification via cell sorter S8 in vitro
	Naive	sgNT	SgNT + Lovastatin	sgElovl1	sgElovl1 + Lovastatin
	38,5	50,8	74,5	70	84,2
		54,5	73,7	64,1	83,8
	32,2	52,7	80,8	75,4	84,2
	34,6	53,3		76,6

## Sheet: ED_Fig. 5d
Extended Data Fig. 5d	% TIGIT+/ OT-I T cells in KPC_OVA primary tumor – C24 rescue
	sgNT	sgElovl1	sgElovl1 +C24
	37,8	55,7	41,6
	34,3	44,8	59,8
	33,7	41,9	59,7
	34,4		59,5
	38,1	15,5	31,6
	31,1	25,4	27,1
	13,9	22,8	22,8
	15,5	19,7	25,2
	13,2	43,2	34,5

## Sheet: ED_Fig. 5e
Extended Data Fig. 5e	%CD39+/ OT-I T cells in KPC_OVA primary tumor – C24 rescue
	sgNT Media	sgElovl1 Media	sgElovl1 + C24
	78,8	79,7	74,1
	78,5	79,4	82,1
	82,2	71,4	65,9
	70,2	74,3	86,2
	84,8		81,5
