# Supplementary material for: A functional single-cell metabolic survey identifies Elovl1 as a target to enhance CD8+ T cell fitness in solid tumours
Source: Nat Metab. 2025 Mar 10;7(3):508–30. doi: 10.1038/s42255-025-01233-w (PMC11946891; doi:10.1038/s42255-025-01233-w)
Supplement: Supplementary file 19 — Statistical source data. [file 42255_2025_1233_MOESM19_ESM.xls]

## Sheet: ED_Fig. 6a
Extended Data Fig. 6a	Quantification of total lipid species via Lipidomics
	Ceramides	C14					C16					C18					C20					C22					C24					C26
	DMSO	0,071243963	0,032181825	0,060356743	0,041926848	0,069084552	2,211189459	3,481055308	1,991090143	4,394609035	2,580991857	0,208807615	0,200508283	0,392968496	0,543355681	0,347623689	1,356846742	1,123469851	1,456982613	1,657460321	0,97855748	3,042429323	2,514707988	2,838856427	4,710075285	3,250080684	4,361125524	1,944667255	3,712297045	5,115747548	3,829978168	0,072058745	0,199826219	0,316571446	0,565619222	0,324545747
	C3	0,093887711	0,094231274	0,082616945	0,163250281	0,31030557	3,557649614	3,16556463	7,892696646	7,084808164	4,716694304	0,657599894	0,547478092	1,099000982	1,139514083	1,492431957	1,498778545	1,403346537	2,77026193	2,031148581	3,154036824	0,934612967	0,986606633	1,733477432	1,441647919	2,586377121	1,040030834	1,032512129	2,885262454	1,458120445	3,755992623	0,335037968	0,23416609	0,463776834	0,323968703	0,64187588
	Triacylglycerides	C14					C16					C18					C20					C22					C24					C26
	DMSO	0	0	0	0	0	57,1769667	62,67801372	88,17097334	64,4938111	67,97551518	177,4295862	182,2583843	187,8564837	160,7407182	119,74094	1,218128045	0,854119591	0,502304632	0,488399431	0,445577471	1,191434334	0,877224668	0,602889673	0,703995742	0,550586253	0	0	0	0	0	0	0	0	0	0
	C3	0	0	0	0	0	65,68285605	58,58002744	79,62945936	55,30024729	67,04589408	168,5596319		175,5912773	142,6386297	147,3493521	0,979619751	0,765510994	0,82779384	0,591999465	0,806311811	0,936560686	0,843139923	1,096239119	0,658437347	0,789228208	0	0	0	0	0	0	0	0	0	0
	Sphingomyelins	C14					C16					C18					C20					C22					C24					C26
	DMSO	0,421131003	0,350554287	0,245560233	0,30014724	0,364248738	9,535016156	9,816148842	8,772380069	7,88097708	9,952776153	0,796117516	0,744248698	0,714656502	0,637705846	0,779367134	0,202351845	0,208682994	0,186606379	0,16445016	0,204361693	0,324697115	0,308091719	0,2680001	0,224449537	0,283030595	5,488617838	4,796761412	4,71988124	4,252283593	5,211739678	0,026667081	0,024830909	0,023909433	0,020613894	0,026726543
	C3	0,606991741	0,469103557	0,465290551	0,340417263	0,585458361	16,6208971	13,95810082	12,89115659	10,91168542	15,22371644	1,894964497	1,69166109	1,354274184	1,298338699	1,55880363	0,325221208	0,300465889	0,240240125	0,235923734	0,273436437	0,156749404	0,13665039	0,122641157	0,107736651	0,121388738	1,104363351	0,885152359	0,764537357	0,728481763	0,869855653	0,006235344	0,005744815	0,005954227	0,00422779	0,006394008
	Diacylglycerides	C14					C16					C18					C20					C22					C24					C26
	DMSO	47,95884731	74,25485968	65,53858028	61,87331923	63,67993607	206,2672898	277,737367	228,0852697	236,3898587	222,1914712	49,9121162	76,94682954	58,9043432	64,56560534	48,03913987	69,63375799	100,3208958	74,49043157	81,87589274	81,01776939	7,162389351	14,23543427	11,39643918	8,295616984	9,500336651	0	0	0	0	0	0	0	0	0	0
	C3	60,60752251	49,13143335	64,01648917	60,40416051	53,73396801	224,9169145	207,9479304	218,5231461	227,3962922	232,1705537	59,72425674	55,37821527	56,06086763	60,65932872	50,20339116	70,56110475	76,79962261	137,1232041	81,2792292	83,55363217	7,008414935	6,516216767	12,40901094	8,075621511	6,157931612	0	0	0	0	0	0	0	0	0	0
	Phosphatidylcholine	C14					C16					C18					C20					C22					C24					C26
	DMSO	19,64024234	15,87828187	15,29545115	13,78695831	16,37481963	88,86815225	83,53958352	78,92988779	72,87492355	92,83117063	162,6186191	145,5664667	126,4011251	134,893088	165,074865	20,29270559	17,97215776	17,54916123	18,77718888	19,65591974	5,306630347	4,867889489	4,562265489	4,500179758	4,91244821	0	0	0	0	0	0	0	0	0	0
	C3	18,88135307	17,23543948	22,44765394	14,59625898	22,85188284	90,08775514	80,02269247	104,1444581	74,3758595	112,4014817	162,7869185	142,7170593	176,32755	138,3056731	214,1648761	29,87061831	29,3320066	36,17715997	28,38836817	40,19095767	4,924293198	4,987009222	7,127106262	4,612600957	6,720273723	0	0	0	0	0	0	0	0	0	0
	Phosphatidylethanolamine	C14					C16					C18					C20					C22					C24					C26
	DMSO	1,815082513	1,553522899	1,791077937	1,842123697	1,775193522	9,581888346	10,24235461	9,888039577	9,142566172	11,30238703	33,07145217	35,2938498	34,2565722	31,28242399	38,05504781	17,39456707	18,58969566	18,43070284	17,42820338	18,68261388	2,775245121	3,132767866	2,897086213	2,692650814	3,135641828	0	0	0	0	0	0	0	0	0	0
	C3	2,066818928	1,818659068	1,740515738	1,568762647	1,688412209	10,35202517	10,74680091	9,806769092	9,250225839	11,60299835	38,03472274	36,39802294	32,03919504	32,31499059	45,17130971	19,16035638	20,75159036	20,66071725	18,54164125	24,3573713	3,561827385	3,761450735	3,737647211	3,600227887	4,48575575	0	0	0	0	0	0	0	0	0	0
	Phosphatidylglycerol	C14					C16					C18					C20					C22					C24					C26
	DMSO	0,235951754	0,244043089	0,238395929	0,236448575	0,266756511	2,138669356	2,326460674	2,358325337	2,279362622	2,921961467	3,408728934	3,63009237	3,65460576	3,654339495	4,43220274	0,347571884	0,423885149	0,46657726	0,482363683	0,514966744	0,088598626	0,122588156	0,15965989	0,161550567	0,167265072	0	0	0	0	0	0	0	0	0	0
	C3	0,261954622	0,242915585	0,251946891	0,232056774	0,273509604	3,005793874	2,873312572	2,919604448	2,559272472	3,578832651	4,337492384	4,150689605	4,377640652	3,967477626	5,171973264	0,423415758	0,459287478	0,541545886	0,540851365	0,583815883	0,103390541	0,122107504	0,177445161	0,163300607	0,167688838	0	0	0	0	0	0	0	0	0	0
	Phosphatidylinositol	C14					C16					C18					C20					C22					C24					C26
	DMSO	0,377622168	0,432858465	0,298032859	0,324534308	0,343763809	3,295274768	3,537594908	3,143006895	3,032065025	3,546076897	47,01792076	46,29997348	39,03808853	40,70663324	50,08629411	14,52751133	15,05938631	13,87202839	15,02199095	16,49531698	0,888440725	0,937569703	0,777077782	0,701739872	0,801793684	0	0	0	0	0	0	0	0	0	0
	C3	0,379207856	0,327989645	0,351172163	0,274837779	0,394076133	3,781719066	3,598194699	3,38522383	2,61975226	3,477459622	53,05307404	45,4960498	47,45901067	37,52244856	51,18826125	20,00444157	19,44730809	27,69212138	18,25130473	27,32975253	0,914675141	1,024846718	1,079536637	0,937643942	1,151230012	0	0	0	0	0	0	0	0	0	0
	Phosphatidylserine	C14					C16					C18					C20					C22					C24					C26
	DMSO	0,516488305	0,689587084	0,785916646	0,281768123	0,410491724	1,744293508	2,22685499	3,533568105	2,844892566	1,968448515		2,735627658	6,400894593	6,124464903	6,354349386	3,297686285	1,958056054	5,790348822	5,111304234	2,938281632	1,439699367	0,474217182	3,760230462	2,431357813	1,558768614	0	0	0	0	0	0	0	0	0	0
	C3	0,712012425	1,036389447	0,570744698	1,383737294	0,824456491	2,402492163	4,115551264	3,502355222	2,24536342	3,106333176	3,509289584	8,61476781	12,51285997	8,976156453	6,120662664	4,26114082	7,936165083	6,318813476	5,831373316	5,861703824	1,084371529	1,305915158	1,596173143	1,022379019	1,538679666	0	0	0	0	0	0	0	0	0	0

## Sheet: ED_Fig. 6c
Extended Data Fig. 6c	Growth (t60-t20) in murine naive CD8+ T cells in vitro
	DMSO	C3	no beads
	33,0989075	43,2707075	0
	29,6086	43,29806	0
	30,28201	44,52013	0
	29,6	44,30131	0

## Sheet: ED_Fig. 6e
Extended Data Fig. 6e	Growth (t80-t10) in human naive CD8+ T cells in vitro
	DMSO	C3	no beads
	37,3162	46,82008	2,73071
	35,7860875	42,950955	1,25802
	37,95395	42,16141	5,27169

## Sheet: ED_Fig. 6f
Extended Data Fig. 6f	Membrane Cholesterol quantification via FILIPIN III in human CD8+ T cell in vitro
	DMSO	C3
	14217	18853
	17205	20911
	2529	6000
