# Supplementary material for: A functional single-cell metabolic survey identifies Elovl1 as a target to enhance CD8+ T cell fitness in solid tumours
Source: Nat Metab. 2025 Mar 10;7(3):508–30. doi: 10.1038/s42255-025-01233-w (PMC11946891; doi:10.1038/s42255-025-01233-w)
Supplement: Supplementary file 20 — Statistical source data. [file 42255_2025_1233_MOESM20_ESM.xls]

## Sheet: ED_Fig. 7a
Extended Data Fig. 7a	Mitochondrial Fragmentation Index / cell in vitro at day7
	sgNT	sgElovl1
	0,920192256	1,607063412
	1,499932829	0,608303022
	2,409048762	3,939992295
	4,495230269	2,809389632
	3,216963753	0,231899007
	1,608158574	0,263257782
	2,926097095	1,590767689
	3,587241313	1,035578255
	2,411754096	1,449324121
	3,823531089	1,457365836
	0,504217861	1,010324156
	0,873977742	0,574897004
	4,758882465	0,336675147
	0,639291365	0,560112754
	1,918367745	0,341835496
	2,135024175	0,488429839
	4,38340359	0,615845324
	3,377258917	0,266850389
	2,735275636	0,298854177
	4,573382222	0,884064269
	3,841348566	0,951285057
	1,873670447	0,503809107
	3,203147477	0,134045345
	0,791819128	0,265868148
	2,912696607	0,907943221
	1,057516717	0,584792917
	1,577549273	0,646603392
	2,351531598	0,560540767
	1,657861273	0,402304932
	1,050975504	0,278092759

## Sheet: ED_Fig. 7b
Extended Data Fig. 7b	OCR in sgNT vs sgElovl1 OT-I T cells in vitro at day7
	OCRBAS			OCRMAX			SRC
	sgNT	sgElovl1		sgNT	sgElovl1		sgNT	sgElovl1
	61	150		201,1	415,8		139,9	265,3
	50	138		245,6	342,4		195,9	204,1
	82	164		212,9	368,9		131	204,8
	73	149		161,2	391		232,9	241,7
	55	181			444,3		106	263,7
	126	144		148,2	232,3		21,8	74,1
	131	153		153,3	198,9		22,6	103,1
	128	148		153,2	208,5		25,2	86,9
	138	150		165,5	189,2		27,3	104
	132	150		141,7	187,6		10,1	117,5
	143	159		188,2	231,3		45,1	72,2
	151	147		193,6	248,8		42,3	101,5
	161	159		179,5	257,2		18,2	98
	152	143		200,6	246,5		48,9	103,6
	160	140		187	245,7		26,6	106

## Sheet: ED_Fig. 7d
Extended Data Fig. 7d	OCR in human CD8+T cells in vitro at day7
	OCRBAS			OCRMAX			SRC
	DMSO	C3		DMSO	C3		DMSO	C3
	110,03	133,1		215,04	258,52		105,01	125,42
	71	91,6		227,55	249,82		85,5	117
	122	134		237	266		115	132

## Sheet: ED_Fig. 7e
Extended Data Fig. 7e	Acly expression quantified via qPCR in OT-I T cells in vitro
	sgNT	sgElovl1
	28,4621	30,9131
	21,4815	27,7034
	24,3978	32,6149
	36,2555	46,0523

## Sheet: ED_Fig. 7f
Extended Data Fig. 7f	Total labelled abundance 13c glucose-derived Succinate
	sgNT	sgElovl1
	38283,13	10492,72
	19881,26	11662,31
	17935,31	7696,28
	5949,48	6123,22

## Sheet: ED_Fig. 7g
Extended Data Fig. 7g	Total labelled abundance 13c glucose-derived Malate
	sgNT	sgElovl1
	766689,88	449465
	600411,31	538171,15
	526939,59	435071,48
	505947,32	277493,09

## Sheet: ED_Fig. 7h
Extended Data Fig. 7h	Total labelled abundance 13c glucose-derived Pyruvate
	sgNT	sgElovl1
	6734,04	8426,21
	3311,36	9510,86
	2794,91	6535,99
	7891,48	6677,58
		5839,26

## Sheet: ED_Fig. 7i
Extended Data Fig. 7i	Total labelled abundance 13c Palmitate-derived Citrate
	sgNT	sgElovl1
	11467,85	16618,38
	9462,97	14377,19
	6240,42	9165,41
	11954,28	12974,3
	6988,99

## Sheet: ED_Fig. 7j
Extended Data Fig. 7j	Total labelled abundance 13c Palmitate-derived α-Ketoglutarate
	sgNT	sgElovl1
	9852,48	19085,09
	8860,23	19748,09
	2332,38	13475,96
	13245,99	16725,96

## Sheet: ED_Fig. 7l
Extended Data Fig. 7l	% Memory like CD8+ T cells in vitro upon IL-7/15 differentiation
	DMSO	C3
	20,9	25,7
	21,8	29,2
	17,6	26,9
